# Supplementary material for: The P323L substitution in the SARS-CoV-2 polymerase (NSP12) confers a selective advantage during infection
Source: Genome Biol. 2023 Mar 13;24:47. doi: 10.1186/s13059-023-02881-5 (PMC10009825; doi:10.1186/s13059-023-02881-5)
Supplement: Supplementary file 1 — Additional file 1. Accession data used in the analysis presented in Fig. 2. This additional information consists of sequencing data of SARS-CoV-2 from the UK and worldwide. [file 13059_2023_2881_MOESM1_ESM.xlsx]

## Sheet: Figure 2 UK data
Accession_number	Sequencing_run	Sequencing_method	Location	Collection_date	Sequencing_platform
SRX10468858	SRR14095167	Illumina MiSeq paired end sequencing; BEI Resources SARS-CoV-2 NR-52359, Lot# 70036177	United Kingdom	20200129	Illumina MiSeq
SRX10578387	SRR14211764	Illumina MiSeq paired end sequencing; SISPA amplification and Illumina sequencing of SARS-CoV2 from stock	United Kingdom	20200129	Illumina MiSeq
SRX10578388	SRR14211763	Illumina MiSeq paired end sequencing; SISPA amplification and Illumina sequencing of SARS-CoV2 from stock	United Kingdom	20200129	Illumina MiSeq
SRX10578389	SRR14211762	Illumina MiSeq paired end sequencing; SISPA amplification and Illumina sequencing of SARS-CoV2 from stock	United Kingdom	20200129	Illumina MiSeq
SRX10578390	SRR14211761	Illumina MiSeq paired end sequencing; SISPA amplification and Illumina sequencing of SARS-CoV2 from stock	United Kingdom	20200129	Illumina MiSeq
SRX10578391	SRR14211760	Illumina MiSeq paired end sequencing; SISPA amplification and Illumina sequencing of SARS-CoV2 from stock	United Kingdom	20200129	Illumina MiSeq
SRX10578392	SRR14211759	Illumina MiSeq paired end sequencing; SISPA amplification and Illumina sequencing of SARS-CoV2 from stock	United Kingdom	20200129	Illumina MiSeq
SRX10578393	SRR14211758	Illumina MiSeq paired end sequencing; SISPA amplification and Illumina sequencing of SARS-CoV2 from stock	United Kingdom	20200129	Illumina MiSeq
SRX10578394	SRR14211757	Illumina MiSeq paired end sequencing; SISPA amplification and Illumina sequencing of SARS-CoV2 from stock	United Kingdom	20200129	Illumina MiSeq
SRX10578395	SRR14211756	Illumina MiSeq paired end sequencing; SISPA amplification and Illumina sequencing of SARS-CoV2 from stock	United Kingdom	20200129	Illumina MiSeq
SRX10578396	SRR14211755	Illumina MiSeq paired end sequencing; SISPA amplification and Illumina sequencing of SARS-CoV2 from stock	United Kingdom	20200129	Illumina MiSeq
SRX10578397	SRR14211754	Illumina MiSeq paired end sequencing; SISPA amplification and Illumina sequencing of SARS-CoV2 from stock	United Kingdom	20200129	Illumina MiSeq
SRX10578398	SRR14211753	Illumina MiSeq paired end sequencing; SISPA amplification and Illumina sequencing of SARS-CoV2 from stock	United Kingdom	20200129	Illumina MiSeq
SRX10578387	SRR14211752	Illumina MiSeq paired end sequencing; SISPA amplification and Illumina sequencing of SARS-CoV2 from stock	United Kingdom	20200129	Illumina MiSeq
SRX10578400	SRR14211751	Illumina MiSeq paired end sequencing; SISPA amplification and Illumina sequencing of SARS-CoV2 from stock	United Kingdom	20200129	Illumina MiSeq
SRX10578405	SRR14211746	Illumina MiSeq paired end sequencing; SISPA amplification and Illumina sequencing of SARS-CoV2 from stock	United Kingdom	20200129	Illumina MiSeq
SRX10578406	SRR14211745	Illumina MiSeq paired end sequencing; SISPA amplification and Illumina sequencing of SARS-CoV2 from stock	United Kingdom	20200129	Illumina MiSeq
SRX10578407	SRR14211744	Illumina MiSeq paired end sequencing; SISPA amplification and Illumina sequencing of SARS-CoV2 from stock	United Kingdom	20200129	Illumina MiSeq
SRX10578408	SRR14211743	Illumina MiSeq paired end sequencing; SISPA amplification and Illumina sequencing of SARS-CoV2 from stock	United Kingdom	20200129	Illumina MiSeq
SRX10578409	SRR14211742	Illumina MiSeq paired end sequencing; SISPA amplification and Illumina sequencing of SARS-CoV2 from stock	United Kingdom	20200129	Illumina MiSeq
SRX10578410	SRR14211741	Illumina MiSeq paired end sequencing; SISPA amplification and Illumina sequencing of SARS-CoV2 from stock	United Kingdom	20200129	Illumina MiSeq
SRX10578411	SRR14211740	Illumina MiSeq paired end sequencing; SISPA amplification and Illumina sequencing of SARS-CoV2 from stock	United Kingdom	20200129	Illumina MiSeq
SRX13913691	SRR17751273	Illumina MiSeq paired end sequencing; A random priming amplification method for whole genome sequencing of SARS-CoV-2 virus.	United Kingdom	20200129	Illumina MiSeq
SRX13913692	SRR17751272	Illumina MiSeq paired end sequencing; A random priming amplification method for whole genome sequencing of SARS-CoV-2 virus.	United Kingdom	20200129	Illumina MiSeq
SRX13913693	SRR17751271	Illumina MiSeq paired end sequencing; A random priming amplification method for whole genome sequencing of SARS-CoV-2 virus.	United Kingdom	20200129	Illumina MiSeq
SRX13913694	SRR17751270	Illumina MiSeq paired end sequencing; A random priming amplification method for whole genome sequencing of SARS-CoV-2 virus.	United Kingdom	20200129	Illumina MiSeq
SRX13913695	SRR17751269	Illumina MiSeq paired end sequencing; A random priming amplification method for whole genome sequencing of SARS-CoV-2 virus.	United Kingdom	20200129	Illumina MiSeq
SRX13913696	SRR17751268	Illumina MiSeq paired end sequencing; A random priming amplification method for whole genome sequencing of SARS-CoV-2 virus.	United Kingdom	20200129	Illumina MiSeq
SRX13913697	SRR17751267	Illumina MiSeq paired end sequencing; A random priming amplification method for whole genome sequencing of SARS-CoV-2 virus.	United Kingdom	20200129	Illumina MiSeq
SRX13913698	SRR17751266	Illumina MiSeq paired end sequencing; A random priming amplification method for whole genome sequencing of SARS-CoV-2 virus.	United Kingdom	20200129	Illumina MiSeq
SRX13913700	SRR17751264	Illumina MiSeq paired end sequencing; A random priming amplification method for whole genome sequencing of SARS-CoV-2 virus.	United Kingdom	20200129	Illumina MiSeq
SRX13913701	SRR17751263	Illumina MiSeq paired end sequencing; A random priming amplification method for whole genome sequencing of SARS-CoV-2 virus.	United Kingdom	20200129	Illumina MiSeq
SRX13913702	SRR17751262	Illumina MiSeq paired end sequencing; A random priming amplification method for whole genome sequencing of SARS-CoV-2 virus.	United Kingdom	20200129	Illumina MiSeq
SRX13913703	SRR17751261	Illumina MiSeq paired end sequencing; A random priming amplification method for whole genome sequencing of SARS-CoV-2 virus.	United Kingdom	20200129	Illumina MiSeq
SRX13913704	SRR17751260	Illumina MiSeq paired end sequencing; A random priming amplification method for whole genome sequencing of SARS-CoV-2 virus.	United Kingdom	20200129	Illumina MiSeq
SRX13913705	SRR17751259	Illumina MiSeq paired end sequencing; A random priming amplification method for whole genome sequencing of SARS-CoV-2 virus.	United Kingdom	20200129	Illumina MiSeq
SRX13913706	SRR17751258	Illumina MiSeq paired end sequencing; A random priming amplification method for whole genome sequencing of SARS-CoV-2 virus.	United Kingdom	20200129	Illumina MiSeq
SRX13913707	SRR17751257	Illumina MiSeq paired end sequencing; A random priming amplification method for whole genome sequencing of SARS-CoV-2 virus.	United Kingdom	20200129	Illumina MiSeq
SRX13913708	SRR17751256	Illumina MiSeq paired end sequencing; A random priming amplification method for whole genome sequencing of SARS-CoV-2 virus.	United Kingdom	20200129	Illumina MiSeq
SRX13913709	SRR17751255	Illumina MiSeq paired end sequencing; A random priming amplification method for whole genome sequencing of SARS-CoV-2 virus.	United Kingdom	20200129	Illumina MiSeq
SRX13913711	SRR17751253	Illumina MiSeq paired end sequencing; A random priming amplification method for whole genome sequencing of SARS-CoV-2 virus.	United Kingdom	20200129	Illumina MiSeq
SRX13913712	SRR17751252	Illumina MiSeq paired end sequencing; A random priming amplification method for whole genome sequencing of SARS-CoV-2 virus.	United Kingdom	20200129	Illumina MiSeq
SRX13913713	SRR17751251	Illumina MiSeq paired end sequencing; A random priming amplification method for whole genome sequencing of SARS-CoV-2 virus.	United Kingdom	20200129	Illumina MiSeq
SRX13913714	SRR17751250	Illumina MiSeq paired end sequencing; A random priming amplification method for whole genome sequencing of SARS-CoV-2 virus.	United Kingdom	20200129	Illumina MiSeq
SRX13913715	SRR17751249	Illumina MiSeq paired end sequencing; A random priming amplification method for whole genome sequencing of SARS-CoV-2 virus.	United Kingdom	20200129	Illumina MiSeq
SRX13913716	SRR17751248	Illumina MiSeq paired end sequencing; A random priming amplification method for whole genome sequencing of SARS-CoV-2 virus.	United Kingdom	20200129	Illumina MiSeq
SRX13913718	SRR17751246	Illumina MiSeq paired end sequencing; A random priming amplification method for whole genome sequencing of SARS-CoV-2 virus.	United Kingdom	20200129	Illumina MiSeq
SRX13913719	SRR17751245	Illumina MiSeq paired end sequencing; A random priming amplification method for whole genome sequencing of SARS-CoV-2 virus.	United Kingdom	20200129	Illumina MiSeq
SRX13913720	SRR17751244	Illumina MiSeq paired end sequencing; A random priming amplification method for whole genome sequencing of SARS-CoV-2 virus.	United Kingdom	20200129	Illumina MiSeq
SRX13913721	SRR17751243	Illumina MiSeq paired end sequencing; A random priming amplification method for whole genome sequencing of SARS-CoV-2 virus.	United Kingdom	20200129	Illumina MiSeq
SRX13913722	SRR17751242	Illumina MiSeq paired end sequencing; A random priming amplification method for whole genome sequencing of SARS-CoV-2 virus.	United Kingdom	20200129	Illumina MiSeq
SRX13913723	SRR17751241	Illumina MiSeq paired end sequencing; A random priming amplification method for whole genome sequencing of SARS-CoV-2 virus.	United Kingdom	20200129	Illumina MiSeq
SRX13913725	SRR17751239	Illumina MiSeq paired end sequencing; A random priming amplification method for whole genome sequencing of SARS-CoV-2 virus.	United Kingdom	20200129	Illumina MiSeq
SRX13913726	SRR17751238	Illumina MiSeq paired end sequencing; A random priming amplification method for whole genome sequencing of SARS-CoV-2 virus.	United Kingdom	20200129	Illumina MiSeq

## Sheet: Figure 2 Worldwide data
Accession_number	Sequencing_run	Sequencing_method	Location	Collection_date	Sequencing_platform	Sequencing_type
SRX10374752	SRR13997337	Illumina MiniSeq paired end sequencing; K007815 - SARS-CoV-2 potential recombinant	South Africa	20200102	Illumina MiniSeq	AMPLICON
SRX10374732	SRR13997357	Illumina MiniSeq paired end sequencing; K007805 - SARS-CoV-2 potential recombinant	South Africa	20200103	Illumina MiniSeq	AMPLICON
SRX8454135	SRR11907616	Illumina MiSeq paired end sequencing; KRISP Severe acute respiratory syndrome coronavirus 2 (SARS-CoV-2) virus sequencing in South-Africa	South Africa	20200104	Illumina MiSeq	AMPLICON
SRX10576970	SRR14210318	Illumina MiSeq paired end sequencing; PCR Tiled Amplification of SARS-CoV-2	USA	20200105	Illumina MiSeq	AMPLICON
ERX4650307	ERR4780496	Illumina MiSeq paired end sequencing; COG-UK/LIVE-1DD609/LIVE:201023_M03772_0100_000000000-JCDGH	United Kingdom	20200110	Illumina MiSeq	AMPLICON
SRX10762868	SRR14411441	Illumina MiSeq paired end sequencing; K012279 - Sequencing of SARS-CoV-2 in South Africa	South Africa	20200112	Illumina MiSeq	AMPLICON
SRX8052689	SRR11476454	Illumina MiSeq paired end sequencing; Multiplex amplicon sequencing of SARS-CoV-2_WA1-A12: NTC Illumina	USA	20200119	Illumina MiSeq	AMPLICON
SRX9227361	SRR12755610	NextSeq 550 paired end sequencing; Severe acute respiratory syndrome coronavirus 2	Australia	20200124	NextSeq 550	AMPLICON
SRX10461068	SRR14086888	Illumina MiSeq paired end sequencing; Short read amplicon sequencing of SARS-CoV-2: Pooled nasopharyngeal specimens	USA	20200125	Illumina MiSeq	AMPLICON
SRX10652876	SRR14294969	NextSeq 500 paired end sequencing; Genomic sequencing of SARS-CoV-2/human/AUS/VIC01/2020	Australia	20200125	NextSeq 500	AMPLICON
SRX8163980	SRR11597198	Illumina MiSeq paired end sequencing; Amplicom of SARS-CoV-2 in SH0003	China	20200125	Illumina MiSeq	AMPLICON
ERX4256650	ERR4307952	NextSeq 550 paired end sequencing; COG-UK/PHWC-35F7E/PHW:200519_NB501042_0205_AH5KWGAFX2	United Kingdom	20200127	NextSeq 550	AMPLICON
SRX8164024	SRR11597154	Illumina MiSeq paired end sequencing; Amplicom of SARS-CoV-2 in SH0007	China	20200128	Illumina MiSeq	AMPLICON
ERX4167522	ERR4206494	NextSeq 550 paired end sequencing; COG-UK/PHEC-10E9A/PHEC:200311_NS552083_0017_AH2NYJAFX2	United Kingdom	20200129	NextSeq 550	AMPLICON
ERX7304731	ERR7736243	Illumina NovaSeq 6000 paired end sequencing; Raw reads: SARS-CoV-2/human/Norway/7651/2020/1	Norway	20200129	Illumina NovaSeq 6000	AMPLICON
SRX8164046	SRR11597132	Illumina MiSeq paired end sequencing; Amplicom of SARS-CoV-2 in SH0009	China	20200129	Illumina MiSeq	AMPLICON
SRX8163978	SRR11597200	Illumina MiSeq paired end sequencing; Amplicom of SARS-CoV-2 in SH0022	China	20200130	Illumina MiSeq	AMPLICON
SRX8677803	SRR12162235	NextSeq 500 paired end sequencing; Severe acute respiratory syndrome coronavirus 2	Australia	20200130	NextSeq 500	AMPLICON
SRX8070647	SRR11494548	NextSeq 550 paired end sequencing; Severe acute respiratory syndrome coronavirus 2	Australia	20200131	NextSeq 550	AMPLICON
SRX8164044	SRR11597134	Illumina MiSeq paired end sequencing; Amplicom of SARS-CoV-2 in SH0086	China	20200131	Illumina MiSeq	AMPLICON
SRX10461060	SRR14086896	Illumina MiSeq paired end sequencing; Short read amplicon sequencing of SARS-CoV-2: Pooled nasopharyngeal specimens	USA	20200201	Illumina MiSeq	AMPLICON
SRX8164011	SRR11597167	Illumina MiSeq paired end sequencing; Amplicom of SARS-CoV-2 in SH0052	China	20200201	Illumina MiSeq	AMPLICON
SRX12743082	SRR16540640	NextSeq 550 sequencing; PCR tiled amplicon WGS of SARS-CoV-2	USA	20200202	NextSeq 550	AMPLICON
SRX8070658	SRR11494537	NextSeq 550 paired end sequencing; Severe acute respiratory syndrome coronavirus 2	Australia	20200202	NextSeq 550	AMPLICON
SRX8163977	SRR11597201	Illumina MiSeq paired end sequencing; Amplicom of SARS-CoV-2 in SH0021	China	20200202	Illumina MiSeq	AMPLICON
ERX4198061	ERR4239266	NextSeq 550 paired end sequencing; COG-UK/PHEC-20161/PHEC:200417_NS552083_0030_AH5K3MAFX2	United Kingdom	20200203	NextSeq 550	AMPLICON
SRX8164003	SRR11597175	Illumina MiSeq paired end sequencing; Amplicom of SARS-CoV-2 in SH0044	China	20200204	Illumina MiSeq	AMPLICON
ERX4167558	ERR4206530	NextSeq 550 paired end sequencing; COG-UK/PHEC-10EA9/PHEC:200311_NS552083_0017_AH2NYJAFX2	United Kingdom	20200205	NextSeq 550	AMPLICON
SRX8164022	SRR11597156	Illumina MiSeq paired end sequencing; Amplicom of SARS-CoV-2 in SH0065	China	20200205	Illumina MiSeq	AMPLICON
SRX8163997	SRR11597181	Illumina MiSeq paired end sequencing; Amplicom of SARS-CoV-2 in SH0039	China	20200206	Illumina MiSeq	AMPLICON
SRX8164021	SRR11597157	Illumina MiSeq paired end sequencing; Amplicom of SARS-CoV-2 in SH0062	China	20200207	Illumina MiSeq	AMPLICON
ERX4165566	ERR4204543	NextSeq 550 paired end sequencing; COG-UK/PHEC-10EC7/PHEC:200311_NS552083_0017_AH2NYJAFX2	United Kingdom	20200208	NextSeq 550	AMPLICON
SRX7976456	SRR11397718	Illumina iSeq 100 paired end sequencing; Severe acute respiratory syndrome coronavirus 2, GISAID ID: EPI_ISL_416415	Australia	20200208	Illumina iSeq 100	AMPLICON
SRX8164039	SRR11597139	Illumina MiSeq paired end sequencing; Amplicom of SARS-CoV-2 in SH0080	China	20200208	Illumina MiSeq	AMPLICON
ERX4167203	ERR4206180	NextSeq 550 paired end sequencing; COG-UK/PHEC-1AFD9/PHEC:200418_NS500628_0086_AH5JVCAFX2	United Kingdom	20200209	NextSeq 550	AMPLICON
SRX8163962	SRR11597216	Illumina MiSeq paired end sequencing; Amplicom of SARS-CoV-2 in SH0119	China	20200209	Illumina MiSeq	AMPLICON
ERX4649405	ERR4779588	Illumina MiSeq paired end sequencing; COG-UK/LIVE-1DD7CA/LIVE:201023_M03772_0100_000000000-JCDGH	United Kingdom	20200210	Illumina MiSeq	AMPLICON
SRX8164062	SRR11597116	Illumina MiSeq paired end sequencing; Amplicom of SARS-CoV-2 in SH0106	China	20200210	Illumina MiSeq	AMPLICON
SRX8163960	SRR11597218	Illumina MiSeq paired end sequencing; Amplicom of SARS-CoV-2 in SH0115	China	20200211	Illumina MiSeq	AMPLICON
SRX8862849	SRR12363677	Illumina iSeq 100 paired end sequencing; Amplicon seqencing of Severe acute respiratory syndrome coronavirus 2	Singapore	20200211	Illumina iSeq 100	AMPLICON
ERX5277350	ERR5496472	Illumina HiSeq 2500 sequencing; COG-UK/PHEC-139C3/PHEC:200410_D00151_0761_AHC7VWBCX3	United Kingdom	20200212	Illumina HiSeq 2500	AMPLICON
SRX10762862	SRR14411447	Illumina MiSeq paired end sequencing; K012273 - Sequencing of SARS-CoV-2 in South Africa	South Africa	20200212	Illumina MiSeq	AMPLICON
SRX8163968	SRR11597210	Illumina MiSeq paired end sequencing; Amplicom of SARS-CoV-2 in SH0127	China	20200212	Illumina MiSeq	AMPLICON
ERX4165491	ERR4204459	NextSeq 550 paired end sequencing; COG-UK/PHEC-1AFF7/PHEC:200417_NS552083_0030_AH5K3MAFX2	United Kingdom	20200213	NextSeq 550	AMPLICON
SRX8862850	SRR12363676	Illumina iSeq 100 paired end sequencing; Amplicon seqencing of Severe acute respiratory syndrome coronavirus 3	Singapore	20200213	Illumina iSeq 100	AMPLICON
ERX4167193	ERR4206168	NextSeq 550 paired end sequencing; COG-UK/PHEC-1B011/PHEC:200418_NS500628_0086_AH5JVCAFX2	United Kingdom	20200214	NextSeq 550	AMPLICON
SRX8164060	SRR11597118	Illumina MiSeq paired end sequencing; Amplicom of SARS-CoV-2 in SH0102	China	20200214	Illumina MiSeq	AMPLICON
ERX4169461	ERR4208433	NextSeq 550 paired end sequencing; COG-UK/PHEC-1B020/PHEC:200417_NS552083_0030_AH5K3MAFX2	United Kingdom	20200215	NextSeq 550	AMPLICON
SRX8163966	SRR11597212	Illumina MiSeq paired end sequencing; Amplicom of SARS-CoV-2 in SH0125	China	20200215	Illumina MiSeq	AMPLICON
ERX4166438	ERR4205411	NextSeq 550 paired end sequencing; COG-UK/PHEC-1B04E/PHEC:200418_NS500628_0086_AH5JVCAFX2	United Kingdom	20200216	NextSeq 550	AMPLICON
SRX8862882	SRR12363644	Illumina iSeq 100 paired end sequencing; Amplicon seqencing of Severe acute respiratory syndrome coronavirus 41	Singapore	20200217	Illumina iSeq 100	AMPLICON
ERX4168748	ERR4207722	NextSeq 550 paired end sequencing; COG-UK/PHEC-1B07B/PHEC:200418_NS500628_0086_AH5JVCAFX2	United Kingdom	20200218	NextSeq 550	AMPLICON
ERX4166265	ERR4205237	NextSeq 550 paired end sequencing; COG-UK/PHEC-1B08A/PHEC:200418_NS500628_0086_AH5JVCAFX2	United Kingdom	20200219	NextSeq 550	AMPLICON
ERX4167299	ERR4206271	NextSeq 550 paired end sequencing; COG-UK/PHEC-1B099/PHEC:200418_NS500628_0086_AH5JVCAFX2	United Kingdom	20200220	NextSeq 550	AMPLICON
DRX277126	DRR287669	Illumina MiSeq paired end sequencing of SAMD00268100	Japan	20200221	Illumina MiSeq	AMPLICON
SRX12742765	SRR16540354	NextSeq 550 sequencing; PCR tiled amplicon WGS of SARS-CoV-2	USA	20200221	NextSeq 550	AMPLICON
SRX8070432	SRR11494763	NextSeq 550 paired end sequencing; Severe acute respiratory syndrome coronavirus 2	Australia	20200221	NextSeq 550	AMPLICON
SRX9698465	SRR13268201	Illumina MiSeq paired end sequencing; Deep short-read sequencing of the SARS-CoV-2 S gene	Italy	20200221	Illumina MiSeq	AMPLICON
SRX8070520	SRR11494675	NextSeq 550 paired end sequencing; Severe acute respiratory syndrome coronavirus 2	Australia	20200222	NextSeq 550	AMPLICON
ERX4169221	ERR4208193	Illumina HiSeq 2500 paired end sequencing; COG-UK/PHEC-14E1E/PHEC:200409_D00146_0796_BHC7VFBCX3	United Kingdom	20200223	Illumina HiSeq 2500	AMPLICON
SRX8070656	SRR11494539	NextSeq 550 paired end sequencing; Severe acute respiratory syndrome coronavirus 2	Australia	20200223	NextSeq 550	AMPLICON
SRX9698532	SRR13268134	Illumina MiSeq paired end sequencing; Deep short-read sequencing of the SARS-CoV-2 S gene	Italy	20200223	Illumina MiSeq	AMPLICON
DRX277127	DRR287670	Illumina MiSeq paired end sequencing of SAMD00268101	Japan	20200224	Illumina MiSeq	AMPLICON
ERX4169870	ERR4208845	NextSeq 550 paired end sequencing; COG-UK/PHEC-1B0A8/PHEC:200417_NS552083_0030_AH5K3MAFX2	United Kingdom	20200224	NextSeq 550	AMPLICON
ERX4623544	ERR4702549	Illumina NovaSeq 6000 paired end sequencing; Raw reads: CoV_045_S63694	Austria	20200224	Illumina NovaSeq 6000	AMPLICON
SRX8070654	SRR11494541	NextSeq 550 paired end sequencing; Severe acute respiratory syndrome coronavirus 2	Australia	20200224	NextSeq 550	AMPLICON
SRX9698473	SRR13268193	Illumina MiSeq paired end sequencing; Deep short-read sequencing of the SARS-CoV-2 S gene	Italy	20200224	Illumina MiSeq	AMPLICON
ERX4165813	ERR4204785	NextSeq 550 paired end sequencing; COG-UK/PHEC-1B0F3/PHEC:200417_NS552083_0030_AH5K3MAFX2	United Kingdom	20200225	NextSeq 550	AMPLICON
SRX11667816	SRR15365616	Illumina NovaSeq 6000 paired end sequencing; Genomic sequencing of SARS-Cov-2: human clinical sample	Canada	20200225	Illumina NovaSeq 6000	AMPLICON
SRX8160310	SRR11593364	Illumina MiSeq paired end sequencing; Sequencing of SARS-CoV-2: NRW-02 Illumina	Germany	20200225	Illumina MiSeq	AMPLICON
SRX9698528	SRR13268138	Illumina MiSeq paired end sequencing; Deep short-read sequencing of the SARS-CoV-2 S gene	Italy	20200225	Illumina MiSeq	AMPLICON
ERX4166766	ERR4205737	NextSeq 550 paired end sequencing; COG-UK/PHEC-10F97/PHEC:200311_NS552083_0017_AH2NYJAFX2	United Kingdom	20200226	NextSeq 550	AMPLICON
ERX4522148	ERR4588486	NextSeq 500 paired end sequencing; Raw reads: 42167340	Switzerland	20200226	NextSeq 500	AMPLICON
ERX4620922	ERR4699894	Illumina NovaSeq 6000 paired end sequencing; Raw reads: CoV_003_2_S65792	Austria	20200226	Illumina NovaSeq 6000	AMPLICON
SRX8160312	SRR11593362	Illumina MiSeq paired end sequencing; Sequencing of SARS-CoV-2: NRW-03 Illumina	Germany	20200226	Illumina MiSeq	AMPLICON
SRX9698511	SRR13268155	Illumina MiSeq paired end sequencing; Deep short-read sequencing of the SARS-CoV-2 S gene	Italy	20200226	Illumina MiSeq	AMPLICON
DRX277125	DRR287668	Illumina MiSeq paired end sequencing of SAMD00268099	Japan	20200227	Illumina MiSeq	AMPLICON
ERX4166920	ERR4205890	NextSeq 550 paired end sequencing; COG-UK/PHEC-1B1B4/PHEC:200417_NS552083_0030_AH5K3MAFX2	United Kingdom	20200227	NextSeq 550	AMPLICON
ERX4624128	ERR4703565	Illumina NovaSeq 6000 paired end sequencing; Raw reads: CoV_143_S63565	Austria	20200227	Illumina NovaSeq 6000	AMPLICON
SRX8160317	SRR11593357	Illumina MiSeq paired end sequencing; Sequencing of SARS-CoV-2: NRW-08 Illumina	Germany	20200227	Illumina MiSeq	AMPLICON
SRX8409210	SRR11859169	NextSeq 550 paired end sequencing; Severe acute respiratory syndrome coronavirus 2	USA	20200227	NextSeq 550	AMPLICON
SRX9698490	SRR13268176	Illumina MiSeq paired end sequencing; Deep short-read sequencing of the SARS-CoV-2 S gene	Italy	20200227	Illumina MiSeq	AMPLICON
DRX277128	DRR287671	Illumina MiSeq paired end sequencing of SAMD00268102	Japan	20200228	Illumina MiSeq	AMPLICON
ERX4168152	ERR4207123	NextSeq 550 paired end sequencing; COG-UK/PHEC-1B2C0/PHEC:200417_NS552083_0030_AH5K3MAFX2	United Kingdom	20200228	NextSeq 550	AMPLICON
ERX4522151	ERR4588489	NextSeq 500 paired end sequencing; Raw reads: 42170345	Switzerland	20200228	NextSeq 500	AMPLICON
ERX4624884	ERR4704323	Illumina NovaSeq 6000 paired end sequencing; Raw reads: CoV_401_S65739	Austria	20200228	Illumina NovaSeq 6000	AMPLICON
ERX7496393	ERR7929175	Illumina NovaSeq 6000 paired end sequencing; Raw reads: SARS-CoV-2/human/Norway/1500/2020/1	Norway	20200228	Illumina NovaSeq 6000	AMPLICON
SRX8160318	SRR11593356	Illumina MiSeq paired end sequencing; Sequencing of SARS-CoV-2: NRW-09 Illumina	Germany	20200228	Illumina MiSeq	AMPLICON
SRX8377496	SRR11826880	Illumina iSeq 100 paired end sequencing; Whole genome sequencing of Severe acute respiratory syndrome coronavirus 2	Australia	20200228	Illumina iSeq 100	AMPLICON
SRX8409209	SRR11859170	NextSeq 550 paired end sequencing; Severe acute respiratory syndrome coronavirus 2	USA	20200228	NextSeq 550	AMPLICON
SRX9816444	SRR13397306	Illumina MiSeq paired end sequencing; AMPLICON_cDNA_Seq_of_S14_Sample	Dominican Republic	20200228	Illumina MiSeq	AMPLICON
ERX4166027	ERR4205001	NextSeq 550 paired end sequencing; COG-UK/PHEC-10DCA/PHEC:200311_NS552083_0017_AH2NYJAFX2	United Kingdom	20200229	NextSeq 550	AMPLICON
ERX7301461	ERR7732973	Illumina NovaSeq 6000 paired end sequencing; Raw reads: SARS-CoV-2/human/Norway/1726/2020/1	Norway	20200229	Illumina NovaSeq 6000	AMPLICON
SRX8409214	SRR11859165	Illumina HiSeq 1500 sequencing; Severe acute respiratory syndrome coronavirus 2	USA	20200229	Illumina HiSeq 1500	AMPLICON
SRX9698478	SRR13268188	Illumina MiSeq paired end sequencing; Deep short-read sequencing of the SARS-CoV-2 S gene	Italy	20200229	Illumina MiSeq	AMPLICON
ERX4169709	ERR4208680	NextSeq 550 paired end sequencing; COG-UK/PHEC-1A6E3/PHEC:200415_NS552083_0029_AH5JHMAFX2	United Kingdom	20200301	NextSeq 550	AMPLICON
ERX4789791	ERR4971125	NextSeq 550 paired end sequencing; Raw reads: Illumina_reads_ZW-307	Zimbabwe	20200301	NextSeq 550	AMPLICON
ERX6338409	ERR6713815	Illumina MiSeq paired end sequencing; Portugal_PT3566_2021_run2	Portugal	20200301	Illumina MiSeq	AMPLICON
SRX7989180	SRR11410541	Illumina MiSeq paired end sequencing; PCR Tiled Amplification of SARS-CoV-2	USA	20200301	Illumina MiSeq	AMPLICON
SRX8783394	SRR12278536	Illumina MiSeq paired end sequencing; 51137031	Israel	20200301	Illumina MiSeq	AMPLICON
SRX9698463	SRR13268203	Illumina MiSeq paired end sequencing; Deep short-read sequencing of the SARS-CoV-2 S gene	Italy	20200301	Illumina MiSeq	AMPLICON
SRX9816443	SRR13397307	Illumina MiSeq paired end sequencing; AMPLICON_cDNA_Seq_of_S19_Sample	Dominican Republic	20200301	Illumina MiSeq	AMPLICON
DRX276341	DRR286884	NextSeq 550 paired end sequencing of SAMD00280760	Japan	20200302	NextSeq 550	AMPLICON
ERX4198730	ERR4239936	NextSeq 550 paired end sequencing; COG-UK/PHEC-20204/PHEC:200417_NS552083_0030_AH5K3MAFX2	United Kingdom	20200302	NextSeq 550	AMPLICON
ERX4522152	ERR4588490	NextSeq 500 paired end sequencing; Raw reads: 42173111	Switzerland	20200302	NextSeq 500	AMPLICON
ERX4624131	ERR4703568	Illumina NovaSeq 6000 paired end sequencing; Raw reads: CoV_148_S63560	Austria	20200302	Illumina NovaSeq 6000	AMPLICON
SRX11662655	SRR15360066	Illumina NovaSeq 6000 paired end sequencing; Genomic sequencing of SARS-Cov-2: human nasopharyngeal swab	Canada	20200302	Illumina NovaSeq 6000	AMPLICON
SRX8377358	SRR11827018	Illumina iSeq 100 paired end sequencing; Whole genome sequencing of Severe acute respiratory syndrome coronavirus 2	Australia	20200302	Illumina iSeq 100	AMPLICON
SRX8409213	SRR11859166	Illumina HiSeq 1500 sequencing; Severe acute respiratory syndrome coronavirus 2	USA	20200302	Illumina HiSeq 1500	AMPLICON
SRX9698523	SRR13268143	Illumina MiSeq paired end sequencing; Deep short-read sequencing of the SARS-CoV-2 S gene	Italy	20200302	Illumina MiSeq	AMPLICON
ERX4168573	ERR4207545	NextSeq 550 paired end sequencing; COG-UK/PHEC-1A5E6/PHEC:200415_NS552083_0029_AH5JHMAFX2	United Kingdom	20200303	NextSeq 550	AMPLICON
ERX4522660	ERR4588998	NextSeq 500 paired end sequencing; Raw reads: 42175220	Switzerland	20200303	NextSeq 500	AMPLICON
ERX5109870	ERR5320405	Illumina NovaSeq 6000 paired end sequencing; Raw reads: CoV_152_S63556	Austria	20200303	Illumina NovaSeq 6000	AMPLICON
ERX6336302	ERR6711707	Illumina MiSeq paired end sequencing; Portugal_PT0001b_2020	Portugal	20200303	Illumina MiSeq	AMPLICON
ERX7301295	ERR7732807	Illumina NovaSeq 6000 paired end sequencing; Raw reads: SARS-CoV-2/human/Norway/1677/2020/1	Norway	20200303	Illumina NovaSeq 6000	AMPLICON
SRX12006927	SRR15711500	Illumina MiSeq paired end sequencing; Tiled amplification of SARS CoV-2 genome	USA	20200303	Illumina MiSeq	AMPLICON
SRX8160320	SRR11593354	Illumina MiSeq paired end sequencing; Sequencing of SARS-CoV-2: NRW-11 Illumina	Germany	20200303	Illumina MiSeq	AMPLICON
SRX8377485	SRR11826891	Illumina iSeq 100 paired end sequencing; Whole genome sequencing of Severe acute respiratory syndrome coronavirus 2	Australia	20200303	Illumina iSeq 100	AMPLICON
SRX8862911	SRR12363615	Illumina iSeq 100 paired end sequencing; Amplicon seqencing of Severe acute respiratory syndrome coronavirus 11	Singapore	20200303	Illumina iSeq 100	AMPLICON
SRX9698522	SRR13268144	Illumina MiSeq paired end sequencing; Deep short-read sequencing of the SARS-CoV-2 S gene	Italy	20200303	Illumina MiSeq	AMPLICON
ERX4169325	ERR4208296	NextSeq 550 paired end sequencing; COG-UK/PHEC-1A67A/PHEC:200415_NS552083_0029_AH5JHMAFX2	United Kingdom	20200304	NextSeq 550	AMPLICON
ERX4522663	ERR4589001	NextSeq 500 paired end sequencing; Raw reads: 42176560	Switzerland	20200304	NextSeq 500	AMPLICON
ERX4624184	ERR4703621	Illumina NovaSeq 6000 paired end sequencing; Raw reads: CoV_160_S63579	Austria	20200304	Illumina NovaSeq 6000	AMPLICON
ERX6336310	ERR6711715	Illumina MiSeq paired end sequencing; Portugal_PT0005_2020	Portugal	20200304	Illumina MiSeq	AMPLICON
ERX7304713	ERR7736225	Illumina NovaSeq 6000 paired end sequencing; Raw reads: SARS-CoV-2/human/Norway/1857/2020/1	Norway	20200304	Illumina NovaSeq 6000	AMPLICON
SRX8409220	SRR11859159	Illumina HiSeq 1500 sequencing; Severe acute respiratory syndrome coronavirus 2	USA	20200304	Illumina HiSeq 1500	AMPLICON
SRX8377448	SRR11826928	Illumina iSeq 100 paired end sequencing; Whole genome sequencing of Severe acute respiratory syndrome coronavirus 2	Australia	20200304	Illumina iSeq 100	AMPLICON
SRX8836753	SRR12336779	NextSeq 500 paired end sequencing; Amplicon Illumina sequencing of the sars-cov2 virus : 21.6 Ct sample	France	20200304	NextSeq 500	AMPLICON
SRX8862856	SRR12363670	Illumina iSeq 100 paired end sequencing; Amplicon seqencing of Severe acute respiratory syndrome coronavirus 17	Singapore	20200304	Illumina iSeq 100	AMPLICON
SRX9698520	SRR13268146	Illumina MiSeq paired end sequencing; Deep short-read sequencing of the SARS-CoV-2 S gene	Italy	20200304	Illumina MiSeq	AMPLICON
SRX9816442	SRR13397308	Illumina MiSeq paired end sequencing; AMPLICON_cDNA_Seq_of_S20_Sample	Dominican Republic	20200304	Illumina MiSeq	AMPLICON
ERX4154103	ERR4192725	Illumina HiSeq 2500 paired end sequencing; COG-UK/PHEC-19E46/PHEC:200414_D00146_0798_BHC7LLBCX3	United Kingdom	20200305	Illumina HiSeq 2500	AMPLICON
ERX4522674	ERR4589012	NextSeq 500 paired end sequencing; Raw reads: 42178000	Switzerland	20200305	NextSeq 500	AMPLICON
ERX4624900	ERR4704339	Illumina NovaSeq 6000 paired end sequencing; Raw reads: CoV_425_S65697	Austria	20200305	Illumina NovaSeq 6000	AMPLICON
ERX6336307	ERR6711712	Illumina MiSeq paired end sequencing; Portugal_PT0004_2020	Portugal	20200305	Illumina MiSeq	AMPLICON
ERX7304576	ERR7736088	Illumina NovaSeq 6000 paired end sequencing; Raw reads: SARS-CoV-2/human/Norway/1813/2020/1	Norway	20200305	Illumina NovaSeq 6000	AMPLICON
SRX12006983	SRR15711444	Illumina MiSeq paired end sequencing; Tiled amplification of SARS CoV-2 genome	USA	20200305	Illumina MiSeq	AMPLICON
SRX8377393	SRR11826983	Illumina iSeq 100 paired end sequencing; Whole genome sequencing of Severe acute respiratory syndrome coronavirus 2	Australia	20200305	Illumina iSeq 100	AMPLICON
SRX8862894	SRR12363632	Illumina iSeq 100 paired end sequencing; Amplicon seqencing of Severe acute respiratory syndrome coronavirus 7	Singapore	20200305	Illumina iSeq 100	AMPLICON
SRX9698516	SRR13268150	Illumina MiSeq paired end sequencing; Deep short-read sequencing of the SARS-CoV-2 S gene	Italy	20200305	Illumina MiSeq	AMPLICON
DRX276342	DRR286885	NextSeq 550 paired end sequencing of SAMD00280761	Japan	20200306	NextSeq 550	AMPLICON
ERX4165305	ERR4204278	Illumina HiSeq 2500 paired end sequencing; COG-UK/PHEC-19DD0/PHEC:200414_D00146_0798_BHC7LLBCX3	United Kingdom	20200306	Illumina HiSeq 2500	AMPLICON
ERX4522685	ERR4589023	NextSeq 500 paired end sequencing; Raw reads: 42180263	Switzerland	20200306	NextSeq 500	AMPLICON
ERX4624898	ERR4704337	Illumina NovaSeq 6000 paired end sequencing; Raw reads: CoV_423_S65703	Austria	20200306	Illumina NovaSeq 6000	AMPLICON
ERX6336145	ERR6711550	Illumina MiSeq paired end sequencing; Portugal_PT0027_2020	Portugal	20200306	Illumina MiSeq	AMPLICON
ERX7304476	ERR7735988	Illumina NovaSeq 6000 paired end sequencing; Raw reads: SARS-CoV-2/human/Norway/1806/2020/1	Norway	20200306	Illumina NovaSeq 6000	AMPLICON
SRX10066944	SRR13677539	Illumina MiSeq paired end sequencing; Amplicon based Sequencing of SARS-CoV-2 from the first human case of Cameroon	Cameroon	20200306	Illumina MiSeq	AMPLICON
SRX11667817	SRR15365615	Illumina MiSeq paired end sequencing; Genomic sequencing of SARS-Cov-2: human clinical sample	Canada	20200306	Illumina MiSeq	AMPLICON
SRX12007094	SRR15711333	Illumina MiSeq paired end sequencing; Tiled amplification of SARS CoV-2 genome	USA	20200306	Illumina MiSeq	AMPLICON
SRX8377483	SRR11826893	Illumina iSeq 100 paired end sequencing; Whole genome sequencing of Severe acute respiratory syndrome coronavirus 2	Australia	20200306	Illumina iSeq 100	AMPLICON
SRX8836754	SRR12336778	NextSeq 500 paired end sequencing; Amplicon Illumina sequencing of the sars-cov2 virus : 22.9 Ct sample	France	20200306	NextSeq 500	AMPLICON
SRX8862851	SRR12363675	Illumina iSeq 100 paired end sequencing; Amplicon seqencing of Severe acute respiratory syndrome coronavirus 12	Singapore	20200306	Illumina iSeq 100	AMPLICON
ERX4380343	ERR4439840	Illumina MiSeq paired end sequencing; COG-UK/LIVE-A51FB/LIVE:200716_M03772_0084_000000000-J33MD	United Kingdom	20200307	Illumina MiSeq	AMPLICON
ERX4522687	ERR4589025	NextSeq 500 paired end sequencing; Raw reads: 42180349	Switzerland	20200307	NextSeq 500	AMPLICON
ERX4624925	ERR4704364	Illumina NovaSeq 6000 paired end sequencing; Raw reads: CoV_473_S65656	Austria	20200307	Illumina NovaSeq 6000	AMPLICON
ERX6336014	ERR6711419	Illumina MiSeq paired end sequencing; Portugal_PT0007_2020	Portugal	20200307	Illumina MiSeq	AMPLICON
ERX7304510	ERR7736022	Illumina NovaSeq 6000 paired end sequencing; Raw reads: SARS-CoV-2/human/Norway/1809/2020/1	Norway	20200307	Illumina NovaSeq 6000	AMPLICON
SRX10328621	SRR13949636	Illumina NovaSeq 6000 paired end sequencing; Whole genome sequencing of SARS-CoV-2	Italy	20200307	Illumina NovaSeq 6000	AMPLICON
SRX10461072	SRR14086884	Illumina MiSeq paired end sequencing; Short read amplicon sequencing of SARS-CoV-2: Pooled nasopharyngeal specimens	USA	20200307	Illumina MiSeq	AMPLICON
SRX8070381	SRR11494502	NextSeq 550 paired end sequencing; Severe acute respiratory syndrome coronavirus 2	Australia	20200307	NextSeq 550	AMPLICON
SRX8836740	SRR12336792	NextSeq 500 paired end sequencing; Amplicon Illumina sequencing of the sars-cov2 virus : 14.5 Ct sample	France	20200307	NextSeq 500	AMPLICON
SRX8862905	SRR12363621	Illumina iSeq 100 paired end sequencing; Amplicon seqencing of Severe acute respiratory syndrome coronavirus 8	Singapore	20200307	Illumina iSeq 100	AMPLICON
ERX4380027	ERR4439523	Illumina MiSeq paired end sequencing; COG-UK/LIVE-A4B0D/LIVE:200716_M03772_0084_000000000-J33MD	United Kingdom	20200308	Illumina MiSeq	AMPLICON
ERX4522691	ERR4589029	NextSeq 500 paired end sequencing; Raw reads: 42181327	Switzerland	20200308	NextSeq 500	AMPLICON
ERX4624199	ERR4703636	Illumina NovaSeq 6000 paired end sequencing; Raw reads: CoV_177_S63631	Austria	20200308	Illumina NovaSeq 6000	AMPLICON
ERX6336024	ERR6711429	Illumina MiSeq paired end sequencing; Portugal_PT0009_2020	Portugal	20200308	Illumina MiSeq	AMPLICON
ERX7477890	ERR7910493	Illumina NovaSeq 6000 paired end sequencing; Raw reads: SARS-CoV-2/human/Norway/1789/2020/1	Norway	20200308	Illumina NovaSeq 6000	AMPLICON
SRX10328628	SRR13949629	Illumina NovaSeq 6000 paired end sequencing; Whole genome sequencing of SARS-CoV-2	Italy	20200308	Illumina NovaSeq 6000	AMPLICON
SRX8377486	SRR11826890	Illumina iSeq 100 paired end sequencing; Whole genome sequencing of Severe acute respiratory syndrome coronavirus 2	Australia	20200308	Illumina iSeq 100	AMPLICON
SRX17662442	SRR21662610	Illumina MiSeq paired end sequencing; Amplicon sequencing of SARS-CoV-2	USA	20200308	Illumina MiSeq	AMPLICON
SRX8836745	SRR12336787	NextSeq 500 paired end sequencing; Amplicon Illumina sequencing of the sars-cov2 virus : 17.0 Ct sample	France	20200308	NextSeq 500	AMPLICON
SRX8862857	SRR12363669	Illumina iSeq 100 paired end sequencing; Amplicon seqencing of Severe acute respiratory syndrome coronavirus 18	Singapore	20200308	Illumina iSeq 100	AMPLICON
DRX276336	DRR286879	NextSeq 550 paired end sequencing of SAMD00280755	Japan	20200309	NextSeq 550	AMPLICON
ERX4380093	ERR4439590	Illumina MiSeq paired end sequencing; COG-UK/LIVE-A4833/LIVE:200716_M03772_0084_000000000-J33MD	United Kingdom	20200309	Illumina MiSeq	AMPLICON
ERX4522701	ERR4589039	NextSeq 500 paired end sequencing; Raw reads: 42183102	Switzerland	20200309	NextSeq 500	AMPLICON
ERX4623408	ERR4702413	Illumina NovaSeq 6000 paired end sequencing; Raw reads: CoV_038_S63689	Austria	20200309	Illumina NovaSeq 6000	AMPLICON
ERX6336396	ERR6711801	NextSeq 550 paired end sequencing; Portugal_PT0287_2020	Portugal	20200309	NextSeq 550	AMPLICON
ERX7304844	ERR7736356	Illumina NovaSeq 6000 paired end sequencing; Raw reads: SARS-CoV-2/human/Norway/1875/2020/1	Norway	20200309	Illumina NovaSeq 6000	AMPLICON
SRX12645997	SRR16368890	NextSeq 550 sequencing; PCR tiled amplicon WGS of SARS-CoV-2	USA	20200309	NextSeq 550	AMPLICON
SRX8070468	SRR11494727	NextSeq 550 paired end sequencing; Severe acute respiratory syndrome coronavirus 2	Australia	20200309	NextSeq 550	AMPLICON
SRX8862909	SRR12363617	Illumina iSeq 100 paired end sequencing; Amplicon seqencing of Severe acute respiratory syndrome coronavirus 9	Singapore	20200309	Illumina iSeq 100	AMPLICON
SRX9698515	SRR13268151	Illumina MiSeq paired end sequencing; Deep short-read sequencing of the SARS-CoV-2 S gene	Italy	20200309	Illumina MiSeq	AMPLICON
ERX4169025	ERR4207996	Illumina HiSeq 2500 paired end sequencing; COG-UK/PHEC-1915C/PHEC:200413_D00151_0762_AHCCHMBCX3	United Kingdom	20200310	Illumina HiSeq 2500	AMPLICON
ERX4522707	ERR4589045	NextSeq 500 paired end sequencing; Raw reads: 42183868	Switzerland	20200310	NextSeq 500	AMPLICON
ERX4624926	ERR4704365	Illumina NovaSeq 6000 paired end sequencing; Raw reads: CoV_474_S65655	Austria	20200310	Illumina NovaSeq 6000	AMPLICON
ERX6336051	ERR6711456	Illumina MiSeq paired end sequencing; Portugal_PT0016_2020	Portugal	20200310	Illumina MiSeq	AMPLICON
ERX7304874	ERR7736386	Illumina NovaSeq 6000 paired end sequencing; Raw reads: SARS-CoV-2/human/Norway/1882/2020/1	Norway	20200310	Illumina NovaSeq 6000	AMPLICON
SRX10328643	SRR13949614	Illumina NovaSeq 6000 paired end sequencing; Whole genome sequencing of SARS-CoV-2	Italy	20200310	Illumina NovaSeq 6000	AMPLICON
SRX8377488	SRR11826888	Illumina iSeq 100 paired end sequencing; Whole genome sequencing of Severe acute respiratory syndrome coronavirus 2	Australia	20200310	Illumina iSeq 100	AMPLICON
SRX9797414	SRR13373778	Illumina MiSeq paired end sequencing; PCR tiled amplicon WGS of SARS-CoV-2	USA	20200310	Illumina MiSeq	AMPLICON
SRX8080614	SRR11508492	Illumina MiSeq paired end sequencing; Peru_hCov	Peru	20200310	Illumina MiSeq	AMPLICON
SRX8862853	SRR12363673	Illumina iSeq 100 paired end sequencing; Amplicon seqencing of Severe acute respiratory syndrome coronavirus 14	Singapore	20200310	Illumina iSeq 100	AMPLICON
ERX4165699	ERR4204673	Illumina HiSeq 2500 paired end sequencing; COG-UK/PHEC-194DB/PHEC:200413_D00151_0762_AHCCHMBCX3	United Kingdom	20200311	Illumina HiSeq 2500	AMPLICON
ERX4522745	ERR4589083	NextSeq 500 paired end sequencing; Raw reads: 42186439	Switzerland	20200311	NextSeq 500	AMPLICON
ERX4625075	ERR4704514	Illumina NovaSeq 6000 paired end sequencing; Raw reads: CoV_cDNA_570_S65762	Austria	20200311	Illumina NovaSeq 6000	AMPLICON
ERX5441634	ERR5726921	Illumina MiSeq paired end sequencing	Greece	20200311	Illumina MiSeq	AMPLICON
ERX6336056	ERR6711461	Illumina MiSeq paired end sequencing; Portugal_PT0017_2020	Portugal	20200311	Illumina MiSeq	AMPLICON
ERX7305065	ERR7736750	Illumina NovaSeq 6000 paired end sequencing; Raw reads: SARS-CoV-2/human/Norway/2067/2020/1	Norway	20200311	Illumina NovaSeq 6000	AMPLICON
SRX9797401	SRR13373791	Illumina MiSeq paired end sequencing; PCR tiled amplicon WGS of SARS-CoV-2	USA	20200311	Illumina MiSeq	AMPLICON
SRX10328372	SRR13949885	Illumina NovaSeq 6000 paired end sequencing; Whole genome sequencing of SARS-CoV-2	Italy	20200311	Illumina NovaSeq 6000	AMPLICON
SRX8070583	SRR11494612	NextSeq 550 paired end sequencing; Severe acute respiratory syndrome coronavirus 2	Australia	20200311	NextSeq 550	AMPLICON
SRX8862910	SRR12363616	Illumina iSeq 100 paired end sequencing; Amplicon seqencing of Severe acute respiratory syndrome coronavirus 10	Singapore	20200311	Illumina iSeq 100	AMPLICON
ERX4166004	ERR4204976	Illumina HiSeq 2500 paired end sequencing; COG-UK/PHEC-13E4C/PHEC:200410_D00151_0761_AHC7VWBCX3	United Kingdom	20200312	Illumina HiSeq 2500	AMPLICON
ERX4522762	ERR4589100	NextSeq 500 paired end sequencing; Raw reads: 42187831	Switzerland	20200312	NextSeq 500	AMPLICON
ERX4624082	ERR4703519	Illumina NovaSeq 6000 paired end sequencing; Raw reads: CoV_109_S63713	Austria	20200312	Illumina NovaSeq 6000	AMPLICON
ERX5526676	ERR5883163	Illumina MiSeq paired end sequencing	Greece	20200312	Illumina MiSeq	AMPLICON
ERX6336076	ERR6711481	Illumina MiSeq paired end sequencing; Portugal_PT0020_2020	Portugal	20200312	Illumina MiSeq	AMPLICON
ERX7304803	ERR7736315	Illumina NovaSeq 6000 paired end sequencing; Raw reads: SARS-CoV-2/human/Norway/1868/2020/1	Norway	20200312	Illumina NovaSeq 6000	AMPLICON
SRX9698513	SRR13268153	Illumina MiSeq paired end sequencing; Deep short-read sequencing of the SARS-CoV-2 S gene	Italy	20200312	Illumina MiSeq	AMPLICON
SRX10762849	SRR14411460	Illumina MiSeq paired end sequencing; K012262 - Sequencing of SARS-CoV-2 in South Africa	South Africa	20200312	Illumina MiSeq	AMPLICON
SRX8070592	SRR11494603	NextSeq 550 paired end sequencing; Severe acute respiratory syndrome coronavirus 2	Australia	20200312	NextSeq 550	AMPLICON
SRX12743145	SRR16540577	NextSeq 550 sequencing; PCR tiled amplicon WGS of SARS-CoV-2	USA	20200312	NextSeq 550	AMPLICON
SRX8862854	SRR12363672	Illumina iSeq 100 paired end sequencing; Amplicon seqencing of Severe acute respiratory syndrome coronavirus 15	Singapore	20200312	Illumina iSeq 100	AMPLICON
ERX4166621	ERR4205594	Illumina HiSeq 2500 paired end sequencing; COG-UK/PHEC-17A17/PHEC:200412_D00146_0797_AHC7VNBCX3	United Kingdom	20200313	Illumina HiSeq 2500	AMPLICON
ERX4522786	ERR4589124	NextSeq 500 paired end sequencing; Raw reads: 42189725	Switzerland	20200313	NextSeq 500	AMPLICON
ERX4624126	ERR4703563	Illumina NovaSeq 6000 paired end sequencing; Raw reads: CoV_139_S63741	Austria	20200313	Illumina NovaSeq 6000	AMPLICON
ERX5526702	ERR5883189	Illumina MiSeq paired end sequencing	Greece	20200313	Illumina MiSeq	AMPLICON
ERX6336102	ERR6711507	Illumina MiSeq paired end sequencing; Portugal_PT0022_2020	Portugal	20200313	Illumina MiSeq	AMPLICON
SRX12743553	SRR16540841	NextSeq 550 sequencing; PCR tiled amplicon WGS of SARS-CoV-2	USA	20200313	NextSeq 550	AMPLICON
SRX10328528	SRR13949729	Illumina NovaSeq 6000 paired end sequencing; Whole genome sequencing of SARS-CoV-2	Italy	20200313	Illumina NovaSeq 6000	AMPLICON
SRX8070610	SRR11494585	NextSeq 550 paired end sequencing; Severe acute respiratory syndrome coronavirus 2	Australia	20200313	NextSeq 550	AMPLICON
SRX8862883	SRR12363643	Illumina iSeq 100 paired end sequencing; Amplicon seqencing of Severe acute respiratory syndrome coronavirus 6	Singapore	20200313	Illumina iSeq 100	AMPLICON
SRX9937740	SRR13529360	Illumina MiSeq paired end sequencing; Genomic sequencing of SARS-Cov-2: nasopharyngeal swabs	Canada	20200313	Illumina MiSeq	AMPLICON
DRX276337	DRR286880	NextSeq 550 paired end sequencing of SAMD00280756	Japan	20200314	NextSeq 550	AMPLICON
ERX4254182	ERR4305485	Illumina MiSeq paired end sequencing; COG-UK/PHWC-24112/PHW:200320_M04557_0242	United Kingdom	20200314	Illumina MiSeq	AMPLICON
ERX4523679	ERR4590017	NextSeq 500 paired end sequencing; Raw reads: 65237976	Switzerland	20200314	NextSeq 500	AMPLICON
ERX4620927	ERR4699899	Illumina NovaSeq 6000 paired end sequencing; Raw reads: CoV_009_2_S65801	Austria	20200314	Illumina NovaSeq 6000	AMPLICON
ERX5526708	ERR5883195	Illumina MiSeq paired end sequencing	Greece	20200314	Illumina MiSeq	AMPLICON
ERX6336417	ERR6711822	NextSeq 550 paired end sequencing; Portugal_PT0309_2020	Portugal	20200314	NextSeq 550	AMPLICON
ERX7304982	ERR7736667	Illumina NovaSeq 6000 paired end sequencing; Raw reads: SARS-CoV-2/human/Norway/2053/2020/1	Norway	20200314	Illumina NovaSeq 6000	AMPLICON
SRX10065573	SRR13676130	Illumina MiniSeq paired end sequencing; COVID-19 FASTQ files of positively tested patients	USA	20200314	Illumina MiniSeq	AMPLICON
SRX10328652	SRR13949604	Illumina NovaSeq 6000 paired end sequencing; Whole genome sequencing of SARS-CoV-2	Italy	20200314	Illumina NovaSeq 6000	AMPLICON
SRX11580548	SRR15275593	Illumina MiSeq paired end sequencing; Total cDNA sequencing of SARS-CoV-2 isolates	Australia	20200314	Illumina MiSeq	AMPLICON
SRX8112341	SRR11542244	Illumina iSeq 100 paired end sequencing; SARS-CoV-2/186197/human/2020/Malaysia_EPI_ISL_417919	Malaysia	20200314	Illumina iSeq 100	AMPLICON
SRX9937327	SRR13529105	Illumina MiSeq paired end sequencing; Genomic sequencing of SARS-Cov-2: nasopharyngeal swabs	Canada	20200314	Illumina MiSeq	AMPLICON
ERX5297104	ERR5516221	NextSeq 550 sequencing; COG-UK/PHEC-18472/PHEC:200411_NS500628_0083_AH2CG7AFX2	United Kingdom	20200315	NextSeq 550	AMPLICON
ERX4522858	ERR4589196	NextSeq 500 paired end sequencing; Raw reads: 42192010	Switzerland	20200315	NextSeq 500	AMPLICON
ERX4624237	ERR4703674	Illumina NovaSeq 6000 paired end sequencing; Raw reads: CoV_201_S63638	Austria	20200315	Illumina NovaSeq 6000	AMPLICON
ERX5409349	ERR5693901	Illumina MiSeq paired end sequencing	Greece	20200315	Illumina MiSeq	AMPLICON
ERX6335962	ERR6711367	NextSeq 550 paired end sequencing; Portugal_PT0501_2020	Portugal	20200315	NextSeq 550	AMPLICON
ERX7305003	ERR7736688	Illumina NovaSeq 6000 paired end sequencing; Raw reads: SARS-CoV-2/human/Norway/2055/2020/1	Norway	20200315	Illumina NovaSeq 6000	AMPLICON
SRX8174011	SRR11607635	Illumina MiSeq paired end sequencing; PCR Tiled Amplification of SARS-CoV-2	USA	20200315	Illumina MiSeq	AMPLICON
SRX7976457	SRR11397717	Illumina iSeq 100 paired end sequencing; Severe acute respiratory syndrome coronavirus 2, GISAID ID: EPI_ISL_416514	Australia	20200315	Illumina iSeq 100	AMPLICON
SRX9698494	SRR13268172	Illumina MiSeq paired end sequencing; Deep short-read sequencing of the SARS-CoV-2 S gene	Italy	20200315	Illumina MiSeq	AMPLICON
SRX9937403	SRR13529029	Illumina MiSeq paired end sequencing; Genomic sequencing of SARS-Cov-2: nasopharyngeal swabs	Canada	20200315	Illumina MiSeq	AMPLICON
ERX4516639	ERR4581099	Illumina NovaSeq 6000 paired end sequencing; COG-UK/LOND-126041C/SANG:200618_A00708_0156_AHM233DRXX/1t283	United Kingdom	20200316	Illumina NovaSeq 6000	AMPLICON
ERX4522892	ERR4589230	NextSeq 500 paired end sequencing; Raw reads: 42193100	Switzerland	20200316	NextSeq 500	AMPLICON
ERX4624913	ERR4704352	Illumina NovaSeq 6000 paired end sequencing; Raw reads: CoV_451_S65692	Austria	20200316	Illumina NovaSeq 6000	AMPLICON
ERX5526658	ERR5883145	Illumina MiSeq paired end sequencing	Greece	20200316	Illumina MiSeq	AMPLICON
ERX6367767	ERR6743709	NextSeq 550 paired end sequencing; Portugal_PT1500_2020	Portugal	20200316	NextSeq 550	AMPLICON
ERX7304399	ERR7735911	Illumina NovaSeq 6000 paired end sequencing; Raw reads: SARS-CoV-2/human/Norway/2238/2020/1	Norway	20200316	Illumina NovaSeq 6000	AMPLICON
SRX8173973	SRR11607673	Illumina MiSeq paired end sequencing; PCR Tiled Amplification of SARS-CoV-2	USA	20200316	Illumina MiSeq	AMPLICON
SRX9698499	SRR13268167	Illumina MiSeq paired end sequencing; Deep short-read sequencing of the SARS-CoV-2 S gene	Italy	20200316	Illumina MiSeq	AMPLICON
SRX9937443	SRR13528990	Illumina MiSeq paired end sequencing; Genomic sequencing of SARS-Cov-2: nasopharyngeal swabs	Canada	20200316	Illumina MiSeq	AMPLICON
SRX8377560	SRR11826816	Illumina MiniSeq paired end sequencing; Whole genome sequencing of Severe acute respiratory syndrome coronavirus 2	Australia	20200316	Illumina MiniSeq	AMPLICON
SRX8836755	SRR12336777	NextSeq 500 paired end sequencing; Amplicon Illumina sequencing of the sars-cov2 virus : 24.3 Ct sample	France	20200316	NextSeq 500	AMPLICON
DRX276340	DRR286883	NextSeq 550 paired end sequencing of SAMD00280759	Japan	20200317	NextSeq 550	AMPLICON
ERX4380585	ERR4440083	Illumina MiSeq paired end sequencing; COG-UK/LIVE-A5BEE/LIVE:200722_M03772_0085_000000000-J36NF	United Kingdom	20200317	Illumina MiSeq	AMPLICON
ERX4523475	ERR4589813	NextSeq 500 paired end sequencing; Raw reads: 42195791	Switzerland	20200317	NextSeq 500	AMPLICON
ERX4624022	ERR4703447	Illumina NovaSeq 6000 paired end sequencing; Raw reads: CoV_076_S63801	Austria	20200317	Illumina NovaSeq 6000	AMPLICON
ERX5526663	ERR5883150	Illumina MiSeq paired end sequencing	Greece	20200317	Illumina MiSeq	AMPLICON
ERX6365595	ERR6741537	NextSeq 550 paired end sequencing; Portugal_PT1313_2020	Portugal	20200317	NextSeq 550	AMPLICON
ERX7301472	ERR7732984	Illumina NovaSeq 6000 paired end sequencing; Raw reads: SARS-CoV-2/human/Norway/2159/2020/1	Norway	20200317	Illumina NovaSeq 6000	AMPLICON
SRX11721479	SRR15419951	NextSeq 500 paired end sequencing; artic sequencing of SARS-CoV-2: SARS-CoV-2/human/USA/CA-CZB-9816/2020	USA	20200317	NextSeq 500	AMPLICON
SRX9698543	SRR13268123	Illumina MiSeq paired end sequencing; Deep short-read sequencing of the SARS-CoV-2 S gene	Italy	20200317	Illumina MiSeq	AMPLICON
SRX9937491	SRR13529261	Illumina MiSeq paired end sequencing; Genomic sequencing of SARS-Cov-2: nasopharyngeal swabs	Canada	20200317	Illumina MiSeq	AMPLICON
SRX12290916	SRR16003301	Illumina NovaSeq 6000 paired end sequencing; Genome sequencing of nCoV-2 using ARTIC V3 primer	India	20200317	Illumina NovaSeq 6000	AMPLICON
SRX8377386	SRR11826990	Illumina iSeq 100 paired end sequencing; Whole genome sequencing of Severe acute respiratory syndrome coronavirus 2	Australia	20200317	Illumina iSeq 100	AMPLICON
SRX8783460	SRR12278470	Illumina MiSeq paired end sequencing; 2023920	Israel	20200317	Illumina MiSeq	AMPLICON
SRX8836744	SRR12336788	NextSeq 500 paired end sequencing; Amplicon Illumina sequencing of the sars-cov2 virus : 16.7 Ct sample	France	20200317	NextSeq 500	AMPLICON
ERX4380777	ERR4440274	Illumina MiSeq paired end sequencing; COG-UK/LOND-124D0D5/LOND_UCLH:200630_M03972_0250_000000000-CWT9C	United Kingdom	20200318	Illumina MiSeq	AMPLICON
ERX4203234	ERR4244440	Illumina MiSeq paired end sequencing; Raw reads: F_Nextera-Flex	Thailand	20200318	Illumina MiSeq	AMPLICON
ERX4523498	ERR4589836	NextSeq 500 paired end sequencing; Raw reads: 42197248	Switzerland	20200318	NextSeq 500	AMPLICON
ERX4624260	ERR4703697	Illumina NovaSeq 6000 paired end sequencing; Raw reads: CoV_230_S63601	Austria	20200318	Illumina NovaSeq 6000	AMPLICON
ERX5409354	ERR5693906	Illumina MiSeq paired end sequencing	Greece	20200318	Illumina MiSeq	AMPLICON
ERX6336462	ERR6711867	NextSeq 550 paired end sequencing; Portugal_PT0352_2020	Portugal	20200318	NextSeq 550	AMPLICON
ERX7303883	ERR7735395	Illumina NovaSeq 6000 paired end sequencing; Raw reads: SARS-CoV-2/human/Norway/2167/2020/1	Norway	20200318	Illumina NovaSeq 6000	AMPLICON
SRX10065544	SRR13676159	Illumina MiniSeq paired end sequencing; COVID-19 FASTQ files of positively tested patients	USA	20200318	Illumina MiniSeq	AMPLICON
SRX9937764	SRR13529336	Illumina MiSeq paired end sequencing; Genomic sequencing of SARS-Cov-2: nasopharyngeal swabs	Canada	20200318	Illumina MiSeq	AMPLICON
SRX8070443	SRR11494752	NextSeq 550 paired end sequencing; Severe acute respiratory syndrome coronavirus 2	Australia	20200318	NextSeq 550	AMPLICON
SRX8086361	SRR11514749	Illumina iSeq 100 paired end sequencing; SARS-CoV-2/188407/human/2020/Malaysia_EPI_ISL_417918	Malaysia	20200318	Illumina iSeq 100	AMPLICON
SRX8228070	SRR11667146	Illumina MiSeq paired end sequencing; Amplicon-based sequencing of SARS-CoV-2: Egypt/NRC-01: GISAID ID: EPI_ISL_430820	Egypt	20200318	Illumina MiSeq	AMPLICON
SRX8783400	SRR12278530	Illumina MiSeq paired end sequencing; 51140315	Israel	20200318	Illumina MiSeq	AMPLICON
SRX8836762	SRR12336770	NextSeq 500 paired end sequencing; Amplicon Illumina sequencing of the sars-cov2 virus : 32.4 Ct sample	France	20200318	NextSeq 500	AMPLICON
SRX8862875	SRR12363651	Illumina iSeq 100 paired end sequencing; Amplicon seqencing of Severe acute respiratory syndrome coronavirus 34	Singapore	20200318	Illumina iSeq 100	AMPLICON
DRX276339	DRR286882	NextSeq 550 paired end sequencing of SAMD00280758	Japan	20200319	NextSeq 550	AMPLICON
ERX4166440	ERR4205408	Illumina HiSeq 2500 paired end sequencing; COG-UK/PHEC-13301/PHEC:200410_D00151_0760_BHC7M3BCX3	United Kingdom	20200319	Illumina HiSeq 2500	AMPLICON
ERX4523541	ERR4589879	NextSeq 500 paired end sequencing; Raw reads: 42199265	Switzerland	20200319	NextSeq 500	AMPLICON
ERX4623396	ERR4702401	Illumina NovaSeq 6000 paired end sequencing; Raw reads: CoV_026_S63668	Austria	20200319	Illumina NovaSeq 6000	AMPLICON
ERX5526669	ERR5883156	Illumina MiSeq paired end sequencing	Greece	20200319	Illumina MiSeq	AMPLICON
ERX6364501	ERR6740442	NextSeq 550 paired end sequencing; Portugal_PT1263_2020	Portugal	20200319	NextSeq 550	AMPLICON
ERX7301488	ERR7733000	Illumina NovaSeq 6000 paired end sequencing; Raw reads: SARS-CoV-2/human/Norway/2162/2020/1	Norway	20200319	Illumina NovaSeq 6000	AMPLICON
SRX17662398	SRR21662654	Illumina MiSeq paired end sequencing; Amplicon sequencing of SARS-CoV-2	USA	20200319	Illumina MiSeq	AMPLICON
SRX9698542	SRR13268124	Illumina MiSeq paired end sequencing; Deep short-read sequencing of the SARS-CoV-2 S gene	Italy	20200319	Illumina MiSeq	AMPLICON
SRX8836749	SRR12336783	NextSeq 500 paired end sequencing; Amplicon Illumina sequencing of the sars-cov2 virus : 20.4 Ct sample	France	20200319	NextSeq 500	AMPLICON
SRX8377362	SRR11827014	Illumina iSeq 100 paired end sequencing; Whole genome sequencing of Severe acute respiratory syndrome coronavirus 2	Australia	20200319	Illumina iSeq 100	AMPLICON
SRX9937505	SRR13529241	Illumina MiSeq paired end sequencing; Genomic sequencing of SARS-Cov-2: nasopharyngeal swabs	Canada	20200319	Illumina MiSeq	AMPLICON
SRX12290915	SRR16003302	Illumina NovaSeq 6000 paired end sequencing; Genome sequencing of nCoV-2 using ARTIC V3 primer	India	20200319	Illumina NovaSeq 6000	AMPLICON
SRX8783401	SRR12278529	Illumina MiSeq paired end sequencing; 51140539	Israel	20200319	Illumina MiSeq	AMPLICON
SRX8862879	SRR12363647	Illumina iSeq 100 paired end sequencing; Amplicon seqencing of Severe acute respiratory syndrome coronavirus 38	Singapore	20200319	Illumina iSeq 100	AMPLICON
ERX4403468	ERR4463097	Illumina NovaSeq 6000 paired end sequencing; COG-UK/CAMB-74122/SANG:200402_A00950_0128_AHL5NFDRXX/1t54	United Kingdom	20200320	Illumina NovaSeq 6000	AMPLICON
ERX4203230	ERR4244436	Illumina MiSeq paired end sequencing; Raw reads: B_Nextera-Flex	Thailand	20200320	Illumina MiSeq	AMPLICON
ERX4523544	ERR4589882	NextSeq 500 paired end sequencing; Raw reads: 42199640	Switzerland	20200320	NextSeq 500	AMPLICON
ERX4620917	ERR4699889	Illumina NovaSeq 6000 paired end sequencing; Raw reads: CoV_1069_S68914	Austria	20200320	Illumina NovaSeq 6000	AMPLICON
ERX6363419	ERR6739360	NextSeq 550 paired end sequencing; Portugal_PT1172_2020	Portugal	20200320	NextSeq 550	AMPLICON
SRX11812327	SRR15513357	Illumina NovaSeq 6000 paired end sequencing; artic sequencing of SARS-CoV-2: SARS-CoV-2/human/USA/CA-CZB-1423/2020	USA	20200320	Illumina NovaSeq 6000	AMPLICON
SRX10328698	SRR13949992	Illumina NovaSeq 6000 paired end sequencing; Whole genome sequencing of SARS-CoV-2	Italy	20200320	Illumina NovaSeq 6000	AMPLICON
SRX8070435	SRR11494760	NextSeq 550 paired end sequencing; Severe acute respiratory syndrome coronavirus 2	Australia	20200320	NextSeq 550	AMPLICON
SRX11663380	SRR15360850	Illumina NovaSeq 6000 paired end sequencing; Genomic sequencing of SARS-Cov-2: human nasopharyngeal swab	Canada	20200320	Illumina NovaSeq 6000	AMPLICON
SRX11971125	SRR15674711	Illumina iSeq 100 paired end sequencing; Genomic sequencing of nCoV-2 using illumina iSeq	India	20200320	Illumina iSeq 100	AMPLICON
SRX8086360	SRR11514750	Illumina iSeq 100 paired end sequencing; SARS-CoV-2/189332/human/2020/Malaysia_EPI_ISL_417917	Malaysia	20200320	Illumina iSeq 100	AMPLICON
SRX8616033	SRR12089774	Illumina MiSeq paired end sequencing; Throat swabs from ferret F1102 (donor ferret) at 1 day post inoculation sequenced on Illumina plateform	Netherlands	20200320	Illumina MiSeq	AMPLICON
SRX8783404	SRR12278526	Illumina MiSeq paired end sequencing; 51140836	Israel	20200320	Illumina MiSeq	AMPLICON
SRX8862881	SRR12363645	Illumina iSeq 100 paired end sequencing; Amplicon seqencing of Severe acute respiratory syndrome coronavirus 40	Singapore	20200320	Illumina iSeq 100	AMPLICON
ERX4380265	ERR4439762	Illumina MiSeq paired end sequencing; COG-UK/LIVE-A5EB8/LIVE:200722_M03772_0085_000000000-J36NF	United Kingdom	20200321	Illumina MiSeq	AMPLICON
ERX4203238	ERR4244444	Illumina MiSeq paired end sequencing; Raw reads: A_Nextera-XT	Thailand	20200321	Illumina MiSeq	AMPLICON
ERX4523605	ERR4589943	NextSeq 500 paired end sequencing; Raw reads: 42201579	Switzerland	20200321	NextSeq 500	AMPLICON
ERX4624903	ERR4704342	Illumina NovaSeq 6000 paired end sequencing; Raw reads: CoV_428_S65700	Austria	20200321	Illumina NovaSeq 6000	AMPLICON
ERX6336695	ERR6712100	NextSeq 550 paired end sequencing; Portugal_PT0736_2020	Portugal	20200321	NextSeq 550	AMPLICON
SRX12007150	SRR15711277	Illumina MiSeq paired end sequencing; Tiled amplification of SARS CoV-2 genome	USA	20200321	Illumina MiSeq	AMPLICON
SRX10328708	SRR13949982	Illumina NovaSeq 6000 paired end sequencing; Whole genome sequencing of SARS-CoV-2	Italy	20200321	Illumina NovaSeq 6000	AMPLICON
SRX8377402	SRR11826974	Illumina iSeq 100 paired end sequencing; Whole genome sequencing of Severe acute respiratory syndrome coronavirus 2	Australia	20200321	Illumina iSeq 100	AMPLICON
SRX11663463	SRR15360767	Illumina NovaSeq 6000 paired end sequencing; Genomic sequencing of SARS-CoV-2: human clinical sample	Canada	20200321	Illumina NovaSeq 6000	AMPLICON
SRX11971128	SRR15674708	Illumina iSeq 100 paired end sequencing; Genomic sequencing of nCoV-2 using illumina iSeq	India	20200321	Illumina iSeq 100	AMPLICON
SRX8783418	SRR12278512	Illumina MiSeq paired end sequencing; 701002313	Israel	20200321	Illumina MiSeq	AMPLICON
SRX8862888	SRR12363638	Illumina iSeq 100 paired end sequencing; Amplicon seqencing of Severe acute respiratory syndrome coronavirus 46	Singapore	20200321	Illumina iSeq 100	AMPLICON
ERX4079206	ERR4085224	Illumina MiSeq paired end sequencing; COG-UK/CVR367/GLAS:200419_M01569_0133_000000000-J456R	United Kingdom	20200322	Illumina MiSeq	AMPLICON
ERX4523617	ERR4589955	NextSeq 500 paired end sequencing; Raw reads: 42201920	Switzerland	20200322	NextSeq 500	AMPLICON
ERX4624832	ERR4704271	Illumina NovaSeq 6000 paired end sequencing; Raw reads: CoV_361_S63839	Austria	20200322	Illumina NovaSeq 6000	AMPLICON
ERX6336952	ERR6712357	NextSeq 550 paired end sequencing; Portugal_PT0983_2020	Portugal	20200322	NextSeq 550	AMPLICON
ERX7304467	ERR7735979	Illumina NovaSeq 6000 paired end sequencing; Raw reads: SARS-CoV-2/human/Norway/2247/2020/1	Norway	20200322	Illumina NovaSeq 6000	AMPLICON
SRX17662406	SRR21662604	Illumina MiSeq paired end sequencing; Amplicon sequencing of SARS-CoV-2	USA	20200322	Illumina MiSeq	AMPLICON
SRX10328581	SRR13949676	Illumina NovaSeq 6000 paired end sequencing; Whole genome sequencing of SARS-CoV-2	Italy	20200322	Illumina NovaSeq 6000	AMPLICON
SRX8377535	SRR11826841	Illumina MiniSeq paired end sequencing; Whole genome sequencing of Severe acute respiratory syndrome coronavirus 2	Australia	20200322	Illumina MiniSeq	AMPLICON
SRX11663077	SRR15360664	Illumina NovaSeq 6000 paired end sequencing; Genomic sequencing of SARS-Cov-2: human nasopharyngeal swab	Canada	20200322	Illumina NovaSeq 6000	AMPLICON
SRX11971129	SRR15674707	Illumina iSeq 100 paired end sequencing; Genomic sequencing of nCoV-2 using illumina iSeq	India	20200322	Illumina iSeq 100	AMPLICON
SRX8112342	SRR11542243	Illumina iSeq 100 paired end sequencing; SARS-CoV-2/190300/human/2020/Malaysia _EPI_ISL_417920	Malaysia	20200322	Illumina iSeq 100	AMPLICON
SRX8616044	SRR12089763	Illumina MiSeq paired end sequencing; Throat swabs from ferret F1105 (donor ferret) at 3 days post inoculation sequenced on Illumina plateform	Netherlands	20200322	Illumina MiSeq	AMPLICON
SRX8783405	SRR12278525	Illumina MiSeq paired end sequencing; 51141014	Israel	20200322	Illumina MiSeq	AMPLICON
SRX8862878	SRR12363648	Illumina iSeq 100 paired end sequencing; Amplicon seqencing of Severe acute respiratory syndrome coronavirus 37	Singapore	20200322	Illumina iSeq 100	AMPLICON
ERX4166257	ERR4205228	NextSeq 550 paired end sequencing; COG-UK/PHEC-15545/PHEC:200409_NS500628_0082_AH2HTHAFX2	United Kingdom	20200323	NextSeq 550	AMPLICON
ERX4523667	ERR4590005	NextSeq 500 paired end sequencing; Raw reads: 42203665	Switzerland	20200323	NextSeq 500	AMPLICON
ERX5111094	ERR5321768	Illumina NovaSeq 6000 paired end sequencing; Raw reads: CoV_856_S69087	Austria	20200323	Illumina NovaSeq 6000	AMPLICON
ERX5526671	ERR5883158	Illumina MiSeq paired end sequencing	Greece	20200323	Illumina MiSeq	AMPLICON
ERX6336709	ERR6712114	NextSeq 550 paired end sequencing; Portugal_PT0750_2020	Portugal	20200323	NextSeq 550	AMPLICON
ERX6487355	ERR6863927	Illumina MiSeq paired end sequencing	Germany	20200323	Illumina MiSeq	AMPLICON
ERX7304571	ERR7736083	Illumina NovaSeq 6000 paired end sequencing; Raw reads: SARS-CoV-2/human/Norway/2256/2020/1	Norway	20200323	Illumina NovaSeq 6000	AMPLICON
SRX9522093	SRR13075089	Illumina MiSeq paired end sequencing; PCR Tiled Amplification of SARS-CoV-2	USA	20200323	Illumina MiSeq	AMPLICON
SRX10328720	SRR13949970	Illumina NovaSeq 6000 paired end sequencing; Whole genome sequencing of SARS-CoV-2	Italy	20200323	Illumina NovaSeq 6000	AMPLICON
SRX9937340	SRR13529092	Illumina MiSeq paired end sequencing; Genomic sequencing of SARS-Cov-2: nasopharyngeal swabs	Canada	20200323	Illumina MiSeq	AMPLICON
SRX8146075	SRR11578198	NextSeq 550 paired end sequencing; Severe acute respiratory syndrome coronavirus 2	Australia	20200323	NextSeq 550	AMPLICON
SRX8454138	SRR11907613	Illumina MiSeq paired end sequencing; KRISP Severe acute respiratory syndrome coronavirus 2 (SARS-CoV-2) virus sequencing in South-Africa	South Africa	20200323	Illumina MiSeq	AMPLICON
SRX8783423	SRR12278507	Illumina MiSeq paired end sequencing; 701002403	Israel	20200323	Illumina MiSeq	AMPLICON
SRX8862885	SRR12363641	Illumina iSeq 100 paired end sequencing; Amplicon seqencing of Severe acute respiratory syndrome coronavirus 43	Singapore	20200323	Illumina iSeq 100	AMPLICON
ERX4254546	ERR4305847	NextSeq 550 paired end sequencing; COG-UK/PHWC-2609B/PHW:200406_NB552169_0006_AH5JT2AFX2	United Kingdom	20200324	NextSeq 550	AMPLICON
ERX4203245	ERR4244451	Illumina MiSeq paired end sequencing; Raw reads: E_Nextera-XT	Thailand	20200324	Illumina MiSeq	AMPLICON
ERX4624769	ERR4704208	Illumina NovaSeq 6000 paired end sequencing; Raw reads: CoV_272_S63820	Austria	20200324	Illumina NovaSeq 6000	AMPLICON
ERX5526674	ERR5883161	Illumina MiSeq paired end sequencing	Greece	20200324	Illumina MiSeq	AMPLICON
ERX6336022	ERR6711427	Illumina MiSeq paired end sequencing; Portugal_PT0101_2020	Portugal	20200324	Illumina MiSeq	AMPLICON
ERX7304614	ERR7736126	Illumina NovaSeq 6000 paired end sequencing; Raw reads: SARS-CoV-2/human/Norway/2282/2020/1	Norway	20200324	Illumina NovaSeq 6000	AMPLICON
SRX15933804	SRR19890691	Illumina NovaSeq 6000 paired end sequencing; hcov-19 genomics	USA	20200324	Illumina NovaSeq 6000	AMPLICON
SRX10328747	SRR13949943	Illumina NovaSeq 6000 paired end sequencing; Whole genome sequencing of SARS-CoV-2	Italy	20200324	Illumina NovaSeq 6000	AMPLICON
SRX11663148	SRR15360593	Illumina NovaSeq 6000 paired end sequencing; Genomic sequencing of SARS-Cov-2: human nasopharyngeal swab	Canada	20200324	Illumina NovaSeq 6000	AMPLICON
SRX8146081	SRR11578192	NextSeq 550 paired end sequencing; Severe acute respiratory syndrome coronavirus 2	Australia	20200324	NextSeq 550	AMPLICON
SRX8783428	SRR12278502	Illumina MiSeq paired end sequencing; 701002440	Israel	20200324	Illumina MiSeq	AMPLICON
SRX8862892	SRR12363634	Illumina iSeq 100 paired end sequencing; Amplicon seqencing of Severe acute respiratory syndrome coronavirus 50	Singapore	20200324	Illumina iSeq 100	AMPLICON
DRX276343	DRR286886	NextSeq 550 paired end sequencing of SAMD00280762	Japan	20200325	NextSeq 550	AMPLICON
ERX4165454	ERR4204426	Illumina HiSeq 2500 paired end sequencing; COG-UK/PHEC-11E7B/PHEC:200407_D00146_0794_AHC5VKBCX3	United Kingdom	20200325	Illumina HiSeq 2500	AMPLICON
ERX4624887	ERR4704326	Illumina NovaSeq 6000 paired end sequencing; Raw reads: CoV_408_S65717	Austria	20200325	Illumina NovaSeq 6000	AMPLICON
ERX5449700	ERR5737297	Illumina MiSeq paired end sequencing	Greece	20200325	Illumina MiSeq	AMPLICON
ERX6336637	ERR6712042	NextSeq 550 paired end sequencing; Portugal_PT0678_2020	Portugal	20200325	NextSeq 550	AMPLICON
ERX7303868	ERR7735380	Illumina NovaSeq 6000 paired end sequencing; Raw reads: SARS-CoV-2/human/Norway/2410/2020/1	Norway	20200325	Illumina NovaSeq 6000	AMPLICON
SRX10099974	SRR13711061	Illumina MiniSeq paired end sequencing; COVID-19 FASTQ files of positively tested patients	USA	20200325	Illumina MiniSeq	AMPLICON
SRX10328768	SRR13949922	Illumina NovaSeq 6000 paired end sequencing; Whole genome sequencing of SARS-CoV-2	Italy	20200325	Illumina NovaSeq 6000	AMPLICON
SRX11662522	SRR15360199	Illumina NovaSeq 6000 paired end sequencing; Genomic sequencing of SARS-Cov-2: human nasopharyngeal swab	Canada	20200325	Illumina NovaSeq 6000	AMPLICON
SRX8146119	SRR11578154	NextSeq 550 paired end sequencing; Severe acute respiratory syndrome coronavirus 2	Australia	20200325	NextSeq 550	AMPLICON
SRX8454154	SRR11907597	Illumina MiSeq paired end sequencing; KRISP Severe acute respiratory syndrome coronavirus 2 (SARS-CoV-2) virus sequencing in South-Africa	South Africa	20200325	Illumina MiSeq	AMPLICON
SRX8783292	SRR12278638	Illumina MiSeq paired end sequencing; 990059244	Israel	20200325	Illumina MiSeq	AMPLICON
SRX8862876	SRR12363650	Illumina iSeq 100 paired end sequencing; Amplicon seqencing of Severe acute respiratory syndrome coronavirus 35	Singapore	20200325	Illumina iSeq 100	AMPLICON
DRX276377	DRR286920	NextSeq 550 paired end sequencing of SAMD00280796	Japan	20200326	NextSeq 550	AMPLICON
ERX4401619	ERR4461248	Illumina NovaSeq 6000 paired end sequencing; COG-UK/BRIS-124E47/SANG:200429_A00948_0140_AHLNLKDRXX/1t50	United Kingdom	20200326	Illumina NovaSeq 6000	AMPLICON
ERX5111157	ERR5321831	Illumina NovaSeq 6000 paired end sequencing; Raw reads: CoV_936_S69060	Austria	20200326	Illumina NovaSeq 6000	AMPLICON
ERX5441651	ERR5726938	Illumina MiSeq paired end sequencing	Greece	20200326	Illumina MiSeq	AMPLICON
ERX6336063	ERR6711468	Illumina MiSeq paired end sequencing; Portugal_PT0126_2020	Portugal	20200326	Illumina MiSeq	AMPLICON
ERX7627516	ERR8060795	Illumina NovaSeq 6000 paired end sequencing; Raw reads: SARS-CoV-2/human/Norway/7702/2020/1	Norway	20200326	Illumina NovaSeq 6000	AMPLICON
SRX15478058	SRR19424122	NextSeq 500 paired end sequencing; SARS-CoV-2 Surveillance sequencing	USA	20200326	NextSeq 500	AMPLICON
SRX10328791	SRR13949899	Illumina NovaSeq 6000 paired end sequencing; Whole genome sequencing of SARS-CoV-2	Italy	20200326	Illumina NovaSeq 6000	AMPLICON
SRX8145920	SRR11577843	NextSeq 500 paired end sequencing; Severe acute respiratory syndrome coronavirus 2	Australia	20200326	NextSeq 500	AMPLICON
SRX11662693	SRR15360028	Illumina NovaSeq 6000 paired end sequencing; Genomic sequencing of SARS-Cov-2: human nasopharyngeal swab	Canada	20200326	Illumina NovaSeq 6000	AMPLICON
SRX15933877	SRR19890618	Illumina NovaSeq 6000 paired end sequencing; hcov-19 genomics	Jordan	20200326	Illumina NovaSeq 6000	AMPLICON
SRX8616045	SRR12089762	Illumina MiSeq paired end sequencing; Throat swabs from ferret F1105 (donor ferret) at 7 days post inoculation sequenced on Illumina plateform	Netherlands	20200326	Illumina MiSeq	AMPLICON
SRX8783322	SRR12278608	Illumina MiSeq paired end sequencing; 2047145	Israel	20200326	Illumina MiSeq	AMPLICON
SRX8862869	SRR12363657	Illumina iSeq 100 paired end sequencing; Amplicon seqencing of Severe acute respiratory syndrome coronavirus 29	Singapore	20200326	Illumina iSeq 100	AMPLICON
ERX4402961	ERR4462590	Illumina NovaSeq 6000 paired end sequencing; COG-UK/NORT-289164/SANG:200520_A00948_0144_AHLVF2DRXX/2t95	United Kingdom	20200327	Illumina NovaSeq 6000	AMPLICON
ERX4624793	ERR4704232	Illumina NovaSeq 6000 paired end sequencing; Raw reads: CoV_300_S65635	Austria	20200327	Illumina NovaSeq 6000	AMPLICON
ERX5441653	ERR5726940	Illumina MiSeq paired end sequencing	Greece	20200327	Illumina MiSeq	AMPLICON
ERX6365553	ERR6741495	NextSeq 550 paired end sequencing; Portugal_PT1391_2020	Portugal	20200327	NextSeq 550	AMPLICON
SRX12007165	SRR15711262	Illumina MiSeq paired end sequencing; Tiled amplification of SARS CoV-2 genome	USA	20200327	Illumina MiSeq	AMPLICON
SRX10328567	SRR13949690	Illumina NovaSeq 6000 paired end sequencing; Whole genome sequencing of SARS-CoV-2	Italy	20200327	Illumina NovaSeq 6000	AMPLICON
SRX8146160	SRR11578113	NextSeq 550 paired end sequencing; Severe acute respiratory syndrome coronavirus 2	Australia	20200327	NextSeq 550	AMPLICON
SRX11662737	SRR15360494	Illumina NovaSeq 6000 paired end sequencing; Genomic sequencing of SARS-Cov-2: human nasopharyngeal swab	Canada	20200327	Illumina NovaSeq 6000	AMPLICON
SRX11971114	SRR15674722	Illumina iSeq 100 paired end sequencing; Genomic sequencing of nCoV-2 using illumina iSeq	India	20200327	Illumina iSeq 100	AMPLICON
SRX8454160	SRR11907591	Illumina MiSeq paired end sequencing; KRISP Severe acute respiratory syndrome coronavirus 2 (SARS-CoV-2) virus sequencing in South-Africa	South Africa	20200327	Illumina MiSeq	AMPLICON
SRX8783445	SRR12278485	Illumina MiSeq paired end sequencing; 701002681	Israel	20200327	Illumina MiSeq	AMPLICON
SRX8862886	SRR12363640	Illumina iSeq 100 paired end sequencing; Amplicon seqencing of Severe acute respiratory syndrome coronavirus 44	Singapore	20200327	Illumina iSeq 100	AMPLICON
DRX276344	DRR286887	NextSeq 550 paired end sequencing of SAMD00280763	Japan	20200328	NextSeq 550	AMPLICON
ERX5282710	ERR5501824	Illumina MiSeq sequencing; COG-UK/LIVE-9A44B/LIVE:200511_M03772_0080_000000000-J33V6	United Kingdom	20200328	Illumina MiSeq	AMPLICON
ERX4624868	ERR4704307	Illumina NovaSeq 6000 paired end sequencing; Raw reads: CoV_375_S65882	Austria	20200328	Illumina NovaSeq 6000	AMPLICON
ERX5449707	ERR5737304	Illumina MiSeq paired end sequencing	Greece	20200328	Illumina MiSeq	AMPLICON
ERX6336100	ERR6711505	NextSeq 550 paired end sequencing; Portugal_PT0163_2020	Portugal	20200328	NextSeq 550	AMPLICON
ERX7304630	ERR7736142	Illumina NovaSeq 6000 paired end sequencing; Raw reads: SARS-CoV-2/human/Norway/2294/2020/1	Norway	20200328	Illumina NovaSeq 6000	AMPLICON
SRX10328412	SRR13949845	Illumina NovaSeq 6000 paired end sequencing; Whole genome sequencing of SARS-CoV-2	Italy	20200328	Illumina NovaSeq 6000	AMPLICON
SRX11662811	SRR15360420	Illumina NovaSeq 6000 paired end sequencing; Genomic sequencing of SARS-CoV-2: human clinical sample	Canada	20200328	Illumina NovaSeq 6000	AMPLICON
SRX17660855	SRR21661132	Illumina MiSeq paired end sequencing; Amplicon sequencing of SARS-CoV-2	USA	20200328	Illumina MiSeq	AMPLICON
SRX13078235	SRR16885392	Illumina MiniSeq paired end sequencing; SARS-CoV-2 genomic data and metadata from specimens collected in Galicia, Spain, that belonged to known epidemiological clusters. Collected by the Microbiology Department at Complexo Hospitalario Universitario de Vigo and sequenced by Phylogenomics Lab, CINBIO, Universidade de Vigo	Spain	20200328	Illumina MiniSeq	AMPLICON
SRX8145946	SRR11578327	Illumina iSeq 100 paired end sequencing; Severe acute respiratory syndrome coronavirus 2	Australia	20200328	Illumina iSeq 100	AMPLICON
SRX8454164	SRR11907587	Illumina MiSeq paired end sequencing; KRISP Severe acute respiratory syndrome coronavirus 2 (SARS-CoV-2) virus sequencing in South-Africa	South Africa	20200328	Illumina MiSeq	AMPLICON
SRX8783446	SRR12278484	Illumina MiSeq paired end sequencing; 701002752	Israel	20200328	Illumina MiSeq	AMPLICON
SRX8862903	SRR12363623	Illumina iSeq 100 paired end sequencing; Amplicon seqencing of Severe acute respiratory syndrome coronavirus 60	Singapore	20200328	Illumina iSeq 100	AMPLICON
DRX276373	DRR286916	NextSeq 550 paired end sequencing of SAMD00280792	Japan	20200329	NextSeq 550	AMPLICON
ERX4197855	ERR4239061	Illumina MiSeq paired end sequencing; COG-UK/LIVE-9ADC8/LIVE:200511_M03772_0080_000000000-J33V6	United Kingdom	20200329	Illumina MiSeq	AMPLICON
ERX5111181	ERR5321855	Illumina NovaSeq 6000 paired end sequencing; Raw reads: CoV_961_S69068	Austria	20200329	Illumina NovaSeq 6000	AMPLICON
ERX5526688	ERR5883175	Illumina MiSeq paired end sequencing	Greece	20200329	Illumina MiSeq	AMPLICON
ERX6336136	ERR6711541	NextSeq 550 paired end sequencing; Portugal_PT0196_2020	Portugal	20200329	NextSeq 550	AMPLICON
ERX7304687	ERR7736199	Illumina NovaSeq 6000 paired end sequencing; Raw reads: SARS-CoV-2/human/Norway/2296/2020/1	Norway	20200329	Illumina NovaSeq 6000	AMPLICON
SRX10328417	SRR13949840	Illumina NovaSeq 6000 paired end sequencing; Whole genome sequencing of SARS-CoV-2	Italy	20200329	Illumina NovaSeq 6000	AMPLICON
SRX11662873	SRR15360358	Illumina NovaSeq 6000 paired end sequencing; Genomic sequencing of SARS-CoV-2: human clinical sample	Canada	20200329	Illumina NovaSeq 6000	AMPLICON
SRX8084758	SRR11513114	Illumina MiSeq paired end sequencing; PCR Tiled Amplification of SARS-CoV-2	USA	20200329	Illumina MiSeq	AMPLICON
SRX8146194	SRR11578391	NextSeq 550 paired end sequencing; Severe acute respiratory syndrome coronavirus 2	Australia	20200329	NextSeq 550	AMPLICON
SRX8783339	SRR12278591	Illumina MiSeq paired end sequencing; 13075719	Israel	20200329	Illumina MiSeq	AMPLICON
DRX276346	DRR286889	NextSeq 550 paired end sequencing of SAMD00280765	Japan	20200330	NextSeq 550	AMPLICON
ERX4253850	ERR4305151	NextSeq 550 paired end sequencing; COG-UK/PHWC-26D3A/PHW:200406_NB552169_0006_AH5JT2AFX2	United Kingdom	20200330	NextSeq 550	AMPLICON
ERX4624803	ERR4704242	Illumina NovaSeq 6000 paired end sequencing; Raw reads: CoV_313_S65648	Austria	20200330	Illumina NovaSeq 6000	AMPLICON
ERX5441660	ERR5726947	Illumina MiSeq paired end sequencing	Greece	20200330	Illumina MiSeq	AMPLICON
ERX6366725	ERR6742667	NextSeq 550 paired end sequencing; Portugal_PT1465_2020	Portugal	20200330	NextSeq 550	AMPLICON
ERX6487356	ERR6863928	Illumina MiSeq paired end sequencing	Germany	20200330	Illumina MiSeq	AMPLICON
ERX7304806	ERR7736318	Illumina NovaSeq 6000 paired end sequencing; Raw reads: SARS-CoV-2/human/Norway/2329/2020/1	Norway	20200330	Illumina NovaSeq 6000	AMPLICON
SRX10328451	SRR13949806	Illumina NovaSeq 6000 paired end sequencing; Whole genome sequencing of SARS-CoV-2	Italy	20200330	Illumina NovaSeq 6000	AMPLICON
SRX17660914	SRR21661072	Illumina MiSeq paired end sequencing; Amplicon sequencing of SARS-CoV-2	USA	20200330	Illumina MiSeq	AMPLICON
SRX11662906	SRR15360325	Illumina NovaSeq 6000 paired end sequencing; Genomic sequencing of SARS-Cov-2: human nasopharyngeal swab	Canada	20200330	Illumina NovaSeq 6000	AMPLICON
SRX13078193	SRR16885434	Illumina MiniSeq paired end sequencing; SARS-CoV-2 genomic data and metadata from specimens collected in Galicia, Spain, that belonged to known epidemiological clusters. Collected by the Microbiology Department at Complexo Hospitalario Universitario de Vigo and sequenced by Phylogenomics Lab, CINBIO, Universidade de Vigo	Spain	20200330	Illumina MiniSeq	AMPLICON
SRX8146203	SRR11578382	NextSeq 550 paired end sequencing; Severe acute respiratory syndrome coronavirus 2	Australia	20200330	NextSeq 550	AMPLICON
SRX8462337	SRR11915954	NextSeq 550 paired end sequencing; Severe acute respiratory syndrome coronavirus 2	Timor-Leste	20200330	NextSeq 550	AMPLICON
SRX8783346	SRR12278584	Illumina MiSeq paired end sequencing; 13075882	Israel	20200330	Illumina MiSeq	AMPLICON
SRX8862901	SRR12363625	Illumina iSeq 100 paired end sequencing; Amplicon seqencing of Severe acute respiratory syndrome coronavirus 58	Singapore	20200330	Illumina iSeq 100	AMPLICON
DRX276368	DRR286911	NextSeq 550 paired end sequencing of SAMD00280787	Japan	20200331	NextSeq 550	AMPLICON
ERX4255809	ERR4307110	NextSeq 550 paired end sequencing; COG-UK/PHWC-2C7CD/PHW:200430_NB552169_0014_AH5NJMAFX2	United Kingdom	20200331	NextSeq 550	AMPLICON
ERX4624871	ERR4704310	Illumina NovaSeq 6000 paired end sequencing; Raw reads: CoV_379_S65878	Austria	20200331	Illumina NovaSeq 6000	AMPLICON
ERX5486515	ERR5779599	NextSeq 500 paired end sequencing; Raw reads: PE150_COVseq_OAS-12	Italy	20200331	NextSeq 500	AMPLICON
ERX6364455	ERR6740396	NextSeq 550 paired end sequencing; Portugal_PT1231_2020	Portugal	20200331	NextSeq 550	AMPLICON
ERX7303934	ERR7735446	Illumina NovaSeq 6000 paired end sequencing; Raw reads: SARS-CoV-2/human/Norway/2413/2020/1	Norway	20200331	Illumina NovaSeq 6000	AMPLICON
ERX9625465	ERR10085299	Illumina MiniSeq paired end sequencing	Slovakia	20200331	Illumina MiniSeq	AMPLICON
SRX15477660	SRR19423642	NextSeq 500 paired end sequencing; SARS-CoV-2 Surveillance sequencing	USA	20200331	NextSeq 500	AMPLICON
SRX11662961	SRR15360270	Illumina NovaSeq 6000 paired end sequencing; Genomic sequencing of SARS-CoV-2: human clinical sample	Canada	20200331	Illumina NovaSeq 6000	AMPLICON
SRX8145971	SRR11578302	NextSeq 550 paired end sequencing; Severe acute respiratory syndrome coronavirus 2	Australia	20200331	NextSeq 550	AMPLICON
SRX8454170	SRR11907581	Illumina MiSeq paired end sequencing; KRISP Severe acute respiratory syndrome coronavirus 2 (SARS-CoV-2) virus sequencing in South-Africa	South Africa	20200331	Illumina MiSeq	AMPLICON
SRX8783311	SRR12278619	Illumina MiSeq paired end sequencing; 2046129	Israel	20200331	Illumina MiSeq	AMPLICON
SRX8862908	SRR12363618	Illumina iSeq 100 paired end sequencing; Amplicon seqencing of Severe acute respiratory syndrome coronavirus 64	Singapore	20200331	Illumina iSeq 100	AMPLICON
DRX276376	DRR286919	NextSeq 550 paired end sequencing of SAMD00280795	Japan	20200401	NextSeq 550	AMPLICON
ERX4399811	ERR4459440	Illumina NovaSeq 6000 paired end sequencing; COG-UK/BRIS-122CB8/SANG:200415_A00950_0131_AHLWF2DRXX/2t37	United Kingdom	20200401	Illumina NovaSeq 6000	AMPLICON
ERX4624812	ERR4704251	Illumina NovaSeq 6000 paired end sequencing; Raw reads: CoV_324_S65628	Austria	20200401	Illumina NovaSeq 6000	AMPLICON
ERX4789814	ERR4971148	NextSeq 550 paired end sequencing; Raw reads: Illumina_reads_ZW-391	Zimbabwe	20200401	NextSeq 550	AMPLICON
SRX9698535	SRR13268131	Illumina MiSeq paired end sequencing; Deep short-read sequencing of the SARS-CoV-2 S gene	Italy	20200401	Illumina MiSeq	AMPLICON
ERX6336523	ERR6711928	NextSeq 550 paired end sequencing; Portugal_PT0431_2020	Portugal	20200401	NextSeq 550	AMPLICON
ERX7025353	ERR7454601	Illumina MiSeq paired end sequencing; Raw reads: Cov-Pt036	Spain	20200401	Illumina MiSeq	AMPLICON
SRX9937566	SRR13529185	Illumina MiSeq paired end sequencing; Genomic sequencing of SARS-Cov-2: nasopharyngeal swabs	Canada	20200401	Illumina MiSeq	AMPLICON
SRX12743477	SRR16540917	NextSeq 550 sequencing; PCR tiled amplicon WGS of SARS-CoV-2	USA	20200401	NextSeq 550	AMPLICON
SRX11971130	SRR15674706	Illumina iSeq 100 paired end sequencing; Genomic sequencing of nCoV-2 using illumina iSeq	India	20200401	Illumina iSeq 100	AMPLICON
SRX12460486	SRR16176104	Illumina NovaSeq 6000 paired end sequencing	Mexico	20200401	Illumina NovaSeq 6000	AMPLICON
SRX8186310	SRR11622055	NextSeq 550 paired end sequencing; Severe acute respiratory syndrome coronavirus 2	Australia	20200401	NextSeq 550	AMPLICON
SRX8454139	SRR11907612	Illumina MiSeq paired end sequencing; KRISP Severe acute respiratory syndrome coronavirus 2 (SARS-CoV-2) virus sequencing in South-Africa	South Africa	20200401	Illumina MiSeq	AMPLICON
SRX8783479	SRR12278451	Illumina MiSeq paired end sequencing; 2089718	Israel	20200401	Illumina MiSeq	AMPLICON
DRX276347	DRR286890	NextSeq 550 paired end sequencing of SAMD00280766	Japan	20200402	NextSeq 550	AMPLICON
ERX4378770	ERR4438267	Illumina NovaSeq 6000 paired end sequencing; COG-UK/EDB2947/SANG:200612_A00951_0149_AHLYVTDRXX/1t257	United Kingdom	20200402	Illumina NovaSeq 6000	AMPLICON
ERX5109881	ERR5320416	Illumina NovaSeq 6000 paired end sequencing; Raw reads: CoV_363_S63841	Austria	20200402	Illumina NovaSeq 6000	AMPLICON
ERX6336219	ERR6711624	NextSeq 550 paired end sequencing; Portugal_PT0249_2020	Portugal	20200402	NextSeq 550	AMPLICON
SRX10328473	SRR13949784	Illumina NovaSeq 6000 paired end sequencing; Whole genome sequencing of SARS-CoV-2	Italy	20200402	Illumina NovaSeq 6000	AMPLICON
SRX8325823	SRR11772686	Illumina MiSeq paired end sequencing; Illumina sequencing of SARS-CoV-2	USA	20200402	Illumina MiSeq	AMPLICON
SRX9937496	SRR13529256	Illumina MiSeq paired end sequencing; Genomic sequencing of SARS-Cov-2: nasopharyngeal swabs	Canada	20200402	Illumina MiSeq	AMPLICON
SRX9223631	SRR12751606	NextSeq 550 paired end sequencing; Severe acute respiratory syndrome coronavirus 2	Australia	20200402	NextSeq 550	AMPLICON
SRX8454141	SRR11907610	Illumina MiSeq paired end sequencing; KRISP Severe acute respiratory syndrome coronavirus 2 (SARS-CoV-2) virus sequencing in South-Africa	South Africa	20200402	Illumina MiSeq	AMPLICON
SRX8783317	SRR12278613	Illumina MiSeq paired end sequencing; 2046616	Israel	20200402	Illumina MiSeq	AMPLICON
DRX276360	DRR286903	NextSeq 550 paired end sequencing of SAMD00280779	Japan	20200403	NextSeq 550	AMPLICON
ERX4973300	ERR5168379	Illumina NovaSeq 6000 paired end sequencing; COG-UK/CAMB-790E4/SANG:200422_A00950_0134_AHLNF7DRXX/1t80	United Kingdom	20200403	Illumina NovaSeq 6000	AMPLICON
ERX4624819	ERR4704258	Illumina NovaSeq 6000 paired end sequencing; Raw reads: CoV_341_S65749	Austria	20200403	Illumina NovaSeq 6000	AMPLICON
ERX6336231	ERR6711636	NextSeq 550 paired end sequencing; Portugal_PT0260_2020	Portugal	20200403	NextSeq 550	AMPLICON
ERX7304105	ERR7735617	Illumina NovaSeq 6000 paired end sequencing; Raw reads: SARS-CoV-2/human/Norway/2415/2020/1	Norway	20200403	Illumina NovaSeq 6000	AMPLICON
SRX10328475	SRR13949782	Illumina NovaSeq 6000 paired end sequencing; Whole genome sequencing of SARS-CoV-2	Italy	20200403	Illumina NovaSeq 6000	AMPLICON
SRX11812406	SRR15513871	Illumina NovaSeq 6000 paired end sequencing; artic sequencing of SARS-CoV-2: SARS-CoV-2/human/USA/CA-CZB-1450/2020	USA	20200403	Illumina NovaSeq 6000	AMPLICON
SRX12460489	SRR16176101	Illumina NovaSeq 6000 paired end sequencing	Mexico	20200403	Illumina NovaSeq 6000	AMPLICON
SRX8677856	SRR12162182	NextSeq 500 paired end sequencing; Severe acute respiratory syndrome coronavirus 2	Australia	20200403	NextSeq 500	AMPLICON
SRX8454175	SRR11907576	Illumina MiSeq paired end sequencing; KRISP Severe acute respiratory syndrome coronavirus 2 (SARS-CoV-2) virus sequencing in South-Africa	South Africa	20200403	Illumina MiSeq	AMPLICON
SRX8783362	SRR12278568	Illumina MiSeq paired end sequencing; 13077711	Israel	20200403	Illumina MiSeq	AMPLICON
SRX9937732	SRR13529369	Illumina HiSeq 2000 paired end sequencing; Genomic sequencing of SARS-Cov-2: nasopharyngeal swabs	Canada	20200403	Illumina HiSeq 2000	AMPLICON
DRX276358	DRR286901	NextSeq 550 paired end sequencing of SAMD00280777	Japan	20200404	NextSeq 550	AMPLICON
ERX4400657	ERR4460286	Illumina NovaSeq 6000 paired end sequencing; COG-UK/CAMB-7BDDC/SANG:200421_A00950_0133_AHLVF5DRXX/2t75	United Kingdom	20200404	Illumina NovaSeq 6000	AMPLICON
ERX6336234	ERR6711639	NextSeq 550 paired end sequencing; Portugal_PT0263_2020	Portugal	20200404	NextSeq 550	AMPLICON
ERX7304665	ERR7736177	Illumina NovaSeq 6000 paired end sequencing; Raw reads: SARS-CoV-2/human/Norway/2459/2020/1	Norway	20200404	Illumina NovaSeq 6000	AMPLICON
SRX10328479	SRR13949778	Illumina NovaSeq 6000 paired end sequencing; Whole genome sequencing of SARS-CoV-2	Italy	20200404	Illumina NovaSeq 6000	AMPLICON
SRX11662996	SRR15360745	Illumina NovaSeq 6000 paired end sequencing; Genomic sequencing of SARS-Cov-2: human nasopharyngeal swab	Canada	20200404	Illumina NovaSeq 6000	AMPLICON
SRX9452602	SRR13001334	Illumina MiSeq paired end sequencing; PCR Tiled Amplification of SARS-CoV-2	USA	20200404	Illumina MiSeq	AMPLICON
SRX8146020	SRR11578253	NextSeq 500 paired end sequencing; Severe acute respiratory syndrome coronavirus 2	Australia	20200404	NextSeq 500	AMPLICON
SRX8454179	SRR11907572	Illumina MiSeq paired end sequencing; KRISP Severe acute respiratory syndrome coronavirus 2 (SARS-CoV-2) virus sequencing in South-Africa	South Africa	20200404	Illumina MiSeq	AMPLICON
SRX8783366	SRR12278564	Illumina MiSeq paired end sequencing; 13077823	Israel	20200404	Illumina MiSeq	AMPLICON
DRX276369	DRR286912	NextSeq 550 paired end sequencing of SAMD00280788	Japan	20200405	NextSeq 550	AMPLICON
ERX4401155	ERR4460784	Illumina NovaSeq 6000 paired end sequencing; COG-UK/BRIS-123A71/SANG:200422_A00948_0138_AHLNF2DRXX/2t51	United Kingdom	20200405	Illumina NovaSeq 6000	AMPLICON
ERX5111131	ERR5321805	Illumina NovaSeq 6000 paired end sequencing; Raw reads: CoV_910_S69130	Austria	20200405	Illumina NovaSeq 6000	AMPLICON
ERX6363376	ERR6739317	NextSeq 550 paired end sequencing; Portugal_PT1168_2020	Portugal	20200405	NextSeq 550	AMPLICON
ERX7304983	ERR7736668	Illumina NovaSeq 6000 paired end sequencing; Raw reads: SARS-CoV-2/human/Norway/2367/2020/1	Norway	20200405	Illumina NovaSeq 6000	AMPLICON
SRX10328488	SRR13949769	Illumina NovaSeq 6000 paired end sequencing; Whole genome sequencing of SARS-CoV-2	Italy	20200405	Illumina NovaSeq 6000	AMPLICON
SRX11662998	SRR15360743	Illumina NovaSeq 6000 paired end sequencing; Genomic sequencing of SARS-CoV-2: human clinical sample	Canada	20200405	Illumina NovaSeq 6000	AMPLICON
SRX8574458	SRR12045969	Illumina MiSeq paired end sequencing; PCR Tiled Amplification of SARS-CoV-2	USA	20200405	Illumina MiSeq	AMPLICON
SRX12460693	SRR16175897	Illumina NovaSeq 6000 paired end sequencing	Mexico	20200405	Illumina NovaSeq 6000	AMPLICON
SRX8146030	SRR11578243	NextSeq 500 paired end sequencing; Severe acute respiratory syndrome coronavirus 2	Australia	20200405	NextSeq 500	AMPLICON
SRX8454207	SRR11907544	Illumina MiSeq paired end sequencing; KRISP Severe acute respiratory syndrome coronavirus 2 (SARS-CoV-2) virus sequencing in South-Africa	South Africa	20200405	Illumina MiSeq	AMPLICON
SRX8783416	SRR12278514	Illumina MiSeq paired end sequencing; 51146683	Israel	20200405	Illumina MiSeq	AMPLICON
DRX276348	DRR286891	NextSeq 550 paired end sequencing of SAMD00280767	Japan	20200406	NextSeq 550	AMPLICON
ERX4255177	ERR4306478	NextSeq 550 paired end sequencing; COG-UK/PHWC-2F2D8/PHW:200424_NB552169_0012_AH5T5MAFX2	United Kingdom	20200406	NextSeq 550	AMPLICON
ERX4624829	ERR4704268	Illumina NovaSeq 6000 paired end sequencing; Raw reads: CoV_352_S65897	Austria	20200406	Illumina NovaSeq 6000	AMPLICON
ERX6366644	ERR6742586	NextSeq 550 paired end sequencing; Portugal_PT1402_2020	Portugal	20200406	NextSeq 550	AMPLICON
ERX6487357	ERR6863929	Illumina MiSeq paired end sequencing	Germany	20200406	Illumina MiSeq	AMPLICON
ERX7350839	ERR7783151	Illumina NovaSeq 6000 paired end sequencing; Raw reads: SARS-CoV-2/human/Norway/2504/2020/1	Norway	20200406	Illumina NovaSeq 6000	AMPLICON
SRX8677323	SRR12161775	Illumina MiSeq paired end sequencing; SARS-CoV-2 genome sequencing with ARCTIC V3 tiled amplicon strategy	USA	20200406	Illumina MiSeq	AMPLICON
SRX10328493	SRR13949764	Illumina NovaSeq 6000 paired end sequencing; Whole genome sequencing of SARS-CoV-2	Italy	20200406	Illumina NovaSeq 6000	AMPLICON
SRX9937507	SRR13529245	Illumina MiSeq paired end sequencing; Genomic sequencing of SARS-Cov-2: nasopharyngeal swabs	Canada	20200406	Illumina MiSeq	AMPLICON
SRX12460477	SRR16176113	Illumina NovaSeq 6000 paired end sequencing	Mexico	20200406	Illumina NovaSeq 6000	AMPLICON
SRX15933861	SRR19890634	Illumina NovaSeq 6000 paired end sequencing; hcov-19 genomics	Jordan	20200406	Illumina NovaSeq 6000	AMPLICON
SRX9223637	SRR12751600	NextSeq 500 paired end sequencing; Severe acute respiratory syndrome coronavirus 2	Australia	20200406	NextSeq 500	AMPLICON
SRX8454198	SRR11907553	Illumina MiSeq paired end sequencing; KRISP Severe acute respiratory syndrome coronavirus 2 (SARS-CoV-2) virus sequencing in South-Africa	South Africa	20200406	Illumina MiSeq	AMPLICON
DRX276349	DRR286892	NextSeq 550 paired end sequencing of SAMD00280768	Japan	20200407	NextSeq 550	AMPLICON
ERX4516721	ERR4581181	Illumina NovaSeq 6000 paired end sequencing; COG-UK/BRIS-1240BA/SANG:200629_A00708_0161_AHM2TFDRXX/2t15	United Kingdom	20200407	Illumina NovaSeq 6000	AMPLICON
ERX5109884	ERR5320419	Illumina NovaSeq 6000 paired end sequencing; Raw reads: CoV_365_S63780	Austria	20200407	Illumina NovaSeq 6000	AMPLICON
ERX5441662	ERR5726949	Illumina MiSeq paired end sequencing	Greece	20200407	Illumina MiSeq	AMPLICON
ERX5486531	ERR5779615	NextSeq 500 paired end sequencing; Raw reads: PE150_COVseq_OAS-28	Italy	20200407	NextSeq 500	AMPLICON
ERX6336006	ERR6711411	NextSeq 550 paired end sequencing; Portugal_PT0553_2020	Portugal	20200407	NextSeq 550	AMPLICON
ERX7304824	ERR7736336	Illumina NovaSeq 6000 paired end sequencing; Raw reads: SARS-CoV-2/human/Norway/2488/2020/1	Norway	20200407	Illumina NovaSeq 6000	AMPLICON
SRX8677302	SRR12161796	Illumina MiSeq paired end sequencing; SARS-CoV-2 genome sequencing with ARCTIC V3 tiled amplicon strategy	USA	20200407	Illumina MiSeq	AMPLICON
SRX11663003	SRR15360738	Illumina NovaSeq 6000 paired end sequencing; Genomic sequencing of SARS-Cov-2: human nasopharyngeal swab	Canada	20200407	Illumina NovaSeq 6000	AMPLICON
SRX11971131	SRR15674705	Illumina iSeq 100 paired end sequencing; Genomic sequencing of nCoV-2 using illumina iSeq	India	20200407	Illumina iSeq 100	AMPLICON
SRX12460495	SRR16175899	Illumina NovaSeq 6000 paired end sequencing	Mexico	20200407	Illumina NovaSeq 6000	AMPLICON
SRX8186154	SRR11622211	NextSeq 500 paired end sequencing; Severe acute respiratory syndrome coronavirus 2	Australia	20200407	NextSeq 500	AMPLICON
SRX8454206	SRR11907545	Illumina MiSeq paired end sequencing; KRISP Severe acute respiratory syndrome coronavirus 2 (SARS-CoV-2) virus sequencing in South-Africa	South Africa	20200407	Illumina MiSeq	AMPLICON
DRX276355	DRR286898	NextSeq 550 paired end sequencing of SAMD00280774	Japan	20200408	NextSeq 550	AMPLICON
ERX4516748	ERR4581208	Illumina NovaSeq 6000 paired end sequencing; COG-UK/BRIS-123FDC/SANG:200629_A00708_0161_AHM2TFDRXX/2t77	United Kingdom	20200408	Illumina NovaSeq 6000	AMPLICON
ERX5111007	ERR5321681	Illumina NovaSeq 6000 paired end sequencing; Raw reads: CoV_1034_S68875	Austria	20200408	Illumina NovaSeq 6000	AMPLICON
ERX5486525	ERR5779609	NextSeq 500 paired end sequencing; Raw reads: PE150_COVseq_OAS-22	Italy	20200408	NextSeq 500	AMPLICON
ERX6363423	ERR6739364	NextSeq 550 paired end sequencing; Portugal_PT1144_2020	Portugal	20200408	NextSeq 550	AMPLICON
ERX7304865	ERR7736377	Illumina NovaSeq 6000 paired end sequencing; Raw reads: SARS-CoV-2/human/Norway/2490/2020/1	Norway	20200408	Illumina NovaSeq 6000	AMPLICON
SRX9234386	SRR12763508	Illumina NovaSeq 6000 paired end sequencing; ARTIC sequencing of SARS-CoV-2: SARS-CoV-2/human/USA/CA-CZB-3647/2020	USA	20200408	Illumina NovaSeq 6000	AMPLICON
SRX14037728	SRR17878209	Illumina MiSeq paired end sequencing; Genomic sequencing of SARS-CoV-2: nasopharyngeal swab	Canada	20200408	Illumina MiSeq	AMPLICON
SRX11971117	SRR15674719	Illumina iSeq 100 paired end sequencing; Genomic sequencing of nCoV-2 using illumina iSeq	India	20200408	Illumina iSeq 100	AMPLICON
SRX12460484	SRR16176106	Illumina NovaSeq 6000 paired end sequencing	Mexico	20200408	Illumina NovaSeq 6000	AMPLICON
SRX15933863	SRR19890632	Illumina NovaSeq 6000 paired end sequencing; hcov-19 genomics	Jordan	20200408	Illumina NovaSeq 6000	AMPLICON
SRX9223680	SRR12751557	NextSeq 550 paired end sequencing; Severe acute respiratory syndrome coronavirus 2	Australia	20200408	NextSeq 550	AMPLICON
SRX8944190	SRR12449784	Illumina MiSeq paired end sequencing; Illumina MiSeq amplicon sequencing from complete genome SARS-CoV-2	Brazil	20200408	Illumina MiSeq	AMPLICON
DRX276352	DRR286895	NextSeq 550 paired end sequencing of SAMD00280771	Japan	20200409	NextSeq 550	AMPLICON
ERX4401253	ERR4460882	Illumina NovaSeq 6000 paired end sequencing; COG-UK/CAMB-809D0/SANG:200425_A00971_0070_AHLNTCDRXX/1t202	United Kingdom	20200409	Illumina NovaSeq 6000	AMPLICON
ERX5111199	ERR5321873	Illumina NovaSeq 6000 paired end sequencing; Raw reads: CoV_984_S68929	Austria	20200409	Illumina NovaSeq 6000	AMPLICON
ERX5526695	ERR5883182	Illumina MiSeq paired end sequencing	Greece	20200409	Illumina MiSeq	AMPLICON
ERX6348350	ERR6723756	NextSeq 550 paired end sequencing; Portugal_PT1030_2020	Portugal	20200409	NextSeq 550	AMPLICON
SRX10328537	SRR13949720	Illumina NovaSeq 6000 paired end sequencing; Whole genome sequencing of SARS-CoV-2	Italy	20200409	Illumina NovaSeq 6000	AMPLICON
SRX9937544	SRR13529207	Illumina MiSeq paired end sequencing; Genomic sequencing of SARS-Cov-2: nasopharyngeal swabs	Canada	20200409	Illumina MiSeq	AMPLICON
SRX8945167	SRR12450719	Illumina MiSeq paired end sequencing; PCR Tiled Amplification of SARS-CoV-2	USA	20200409	Illumina MiSeq	AMPLICON
SRX11985668	SRR15689470	Illumina MiSeq paired end sequencing; =B24&amp;&quot; - SARS-CoV-2 sequencing in Malawi&quot;	Malawi	20200409	Illumina MiSeq	AMPLICON
SRX12460494	SRR16176096	Illumina NovaSeq 6000 paired end sequencing	Mexico	20200409	Illumina NovaSeq 6000	AMPLICON
SRX13078194	SRR16885433	Illumina MiniSeq paired end sequencing; SARS-CoV-2 genomic data and metadata from specimens collected in Galicia, Spain, that belonged to known epidemiological clusters. Collected by the Microbiology Department at Complexo Hospitalario Universitario de Vigo and sequenced by Phylogenomics Lab, CINBIO, Universidade de Vigo	Spain	20200409	Illumina MiniSeq	AMPLICON
SRX9223673	SRR12751564	NextSeq 500 paired end sequencing; Severe acute respiratory syndrome coronavirus 2	Australia	20200409	NextSeq 500	AMPLICON
SRX8462336	SRR11915955	NextSeq 550 paired end sequencing; Severe acute respiratory syndrome coronavirus 2	Timor-Leste	20200409	NextSeq 550	AMPLICON
SRX8836747	SRR12336785	NextSeq 500 paired end sequencing; Amplicon Illumina sequencing of the sars-cov2 virus : 17.7 Ct sample	France	20200409	NextSeq 500	AMPLICON
SRX8862858	SRR12363668	Illumina iSeq 100 paired end sequencing; Amplicon seqencing of Severe acute respiratory syndrome coronavirus 19	Singapore	20200409	Illumina iSeq 100	AMPLICON
DRX276354	DRR286897	NextSeq 550 paired end sequencing of SAMD00280773	Japan	20200410	NextSeq 550	AMPLICON
ERX6191951	ERR6565904	Illumina HiSeq 4000 paired end sequencing	United Kingdom	20200410	Illumina HiSeq 4000	AMPLICON
ERX5111010	ERR5321684	Illumina NovaSeq 6000 paired end sequencing; Raw reads: CoV_1043_S68890	Austria	20200410	Illumina NovaSeq 6000	AMPLICON
ERX6363433	ERR6739374	NextSeq 550 paired end sequencing; Portugal_PT1131_2020	Portugal	20200410	NextSeq 550	AMPLICON
ERX7304468	ERR7735980	Illumina NovaSeq 6000 paired end sequencing; Raw reads: SARS-CoV-2/human/Norway/2438/2020/1	Norway	20200410	Illumina NovaSeq 6000	AMPLICON
SRX15478820	SRR19424838	NextSeq 500 paired end sequencing; SARS-CoV-2 Surveillance sequencing	USA	20200410	NextSeq 500	AMPLICON
SRX14037597	SRR17878341	Illumina MiSeq paired end sequencing; Genomic sequencing of SARS-CoV-2: nasopharyngeal swab	Canada	20200410	Illumina MiSeq	AMPLICON
SRX11971120	SRR15674716	Illumina iSeq 100 paired end sequencing; Genomic sequencing of nCoV-2 using illumina iSeq	India	20200410	Illumina iSeq 100	AMPLICON
SRX12460703	SRR16175887	Illumina NovaSeq 6000 paired end sequencing	Mexico	20200410	Illumina NovaSeq 6000	AMPLICON
SRX9021834	SRR12531739	Illumina iSeq 100 paired end sequencing; Severe acute respiratory syndrome coronavirus 2	Australia	20200410	Illumina iSeq 100	AMPLICON
SRX8633453	SRR12109451	Illumina MiSeq paired end sequencing; KRISP Severe acute respiratory syndrome coronavirus 2 (SARS-CoV-2) virus sequencing in South-Africa	South Africa	20200410	Illumina MiSeq	AMPLICON
SRX8862866	SRR12363660	Illumina iSeq 100 paired end sequencing; Amplicon seqencing of Severe acute respiratory syndrome coronavirus 26	Singapore	20200410	Illumina iSeq 100	AMPLICON
SRX9975826	SRR13577817	Illumina MiSeq paired end sequencing; SARS-CoV-2 re-infection	Switzerland	20200410	Illumina MiSeq	AMPLICON
DRX276379	DRR286922	NextSeq 550 paired end sequencing of SAMD00280798	Japan	20200411	NextSeq 550	AMPLICON
ERX4255646	ERR4306949	NextSeq 550 paired end sequencing; COG-UK/PHWC-31473/PHW:200501_NB552169_0015_AH5TMWAFX2	United Kingdom	20200411	NextSeq 550	AMPLICON
ERX5111207	ERR5321881	Illumina NovaSeq 6000 paired end sequencing; Raw reads: CoV_991_S68924	Austria	20200411	Illumina NovaSeq 6000	AMPLICON
ERX6336902	ERR6712307	NextSeq 550 paired end sequencing; Portugal_PT0946_2020	Portugal	20200411	NextSeq 550	AMPLICON
SRX11812144	SRR15513540	Illumina NovaSeq 6000 paired end sequencing; artic sequencing of SARS-CoV-2: SARS-CoV-2/human/USA/CA-CZB-1355/2020	USA	20200411	Illumina NovaSeq 6000	AMPLICON
SRX10328572	SRR13949685	Illumina NovaSeq 6000 paired end sequencing; Whole genome sequencing of SARS-CoV-2	Italy	20200411	Illumina NovaSeq 6000	AMPLICON
SRX9937629	SRR13529471	Illumina MiSeq paired end sequencing; Genomic sequencing of SARS-Cov-2: nasopharyngeal swabs	Canada	20200411	Illumina MiSeq	AMPLICON
SRX11971121	SRR15674715	Illumina iSeq 100 paired end sequencing; Genomic sequencing of nCoV-2 using illumina iSeq	India	20200411	Illumina iSeq 100	AMPLICON
SRX12460709	SRR16175881	Illumina NovaSeq 6000 paired end sequencing	Mexico	20200411	Illumina NovaSeq 6000	AMPLICON
SRX8462504	SRR11915787	NextSeq 550 paired end sequencing; Severe acute respiratory syndrome coronavirus 2	Australia	20200411	NextSeq 550	AMPLICON
SRX8677837	SRR12162201	NextSeq 550 paired end sequencing; Severe acute respiratory syndrome coronavirus 2	Timor-Leste	20200411	NextSeq 550	AMPLICON
DRX276361	DRR286904	NextSeq 550 paired end sequencing of SAMD00280780	Japan	20200412	NextSeq 550	AMPLICON
ERX4378205	ERR4437702	Illumina NovaSeq 6000 paired end sequencing; COG-UK/NIRE-FBDF2/SANG:200508_A00950_0137_BHLNKKDRXX/1t54	United Kingdom	20200412	Illumina NovaSeq 6000	AMPLICON
ERX5111210	ERR5321884	Illumina NovaSeq 6000 paired end sequencing; Raw reads: CoV_994_S68935	Austria	20200412	Illumina NovaSeq 6000	AMPLICON
ERX6336905	ERR6712310	NextSeq 550 paired end sequencing; Portugal_PT0949_2020	Portugal	20200412	NextSeq 550	AMPLICON
ERX7304427	ERR7735939	Illumina NovaSeq 6000 paired end sequencing; Raw reads: SARS-CoV-2/human/Norway/2436/2020/1	Norway	20200412	Illumina NovaSeq 6000	AMPLICON
SRX9364690	SRR12899662	Illumina MiSeq paired end sequencing; PCR Tiled Amplification of SARS-CoV-2	USA	20200412	Illumina MiSeq	AMPLICON
SRX10328544	SRR13949713	Illumina NovaSeq 6000 paired end sequencing; Whole genome sequencing of SARS-CoV-2	Italy	20200412	Illumina NovaSeq 6000	AMPLICON
SRX11663011	SRR15360730	Illumina NovaSeq 6000 paired end sequencing; Genomic sequencing of SARS-Cov-2: human nasopharyngeal swab	Canada	20200412	Illumina NovaSeq 6000	AMPLICON
SRX12460711	SRR16175879	Illumina NovaSeq 6000 paired end sequencing	Mexico	20200412	Illumina NovaSeq 6000	AMPLICON
SRX8255489	SRR11695895	NextSeq 550 paired end sequencing; Severe acute respiratory syndrome coronavirus 2	Australia	20200412	NextSeq 550	AMPLICON
SRX8462348	SRR11915943	NextSeq 550 paired end sequencing; Severe acute respiratory syndrome coronavirus 2	Timor-Leste	20200412	NextSeq 550	AMPLICON
DRX276372	DRR286915	NextSeq 550 paired end sequencing of SAMD00280791	Japan	20200413	NextSeq 550	AMPLICON
ERX4255344	ERR4306645	NextSeq 550 paired end sequencing; COG-UK/PHWC-15C1F2/PHW:200529_NB552169_0023_AH5JNVAFX2	United Kingdom	20200413	NextSeq 550	AMPLICON
ERX5110253	ERR5320827	Illumina NovaSeq 6000 paired end sequencing; Raw reads: CoV_705_S68286	Austria	20200413	Illumina NovaSeq 6000	AMPLICON
ERX6336631	ERR6712036	NextSeq 550 paired end sequencing; Portugal_PT0672_2020	Portugal	20200413	NextSeq 550	AMPLICON
ERX7304646	ERR7736158	Illumina NovaSeq 6000 paired end sequencing; Raw reads: SARS-CoV-2/human/Norway/2456/2020/1	Norway	20200413	Illumina NovaSeq 6000	AMPLICON
SRX15477975	SRR19423861	NextSeq 500 paired end sequencing; SARS-CoV-2 Surveillance sequencing	USA	20200413	NextSeq 500	AMPLICON
SRX10328548	SRR13949709	Illumina NovaSeq 6000 paired end sequencing; Whole genome sequencing of SARS-CoV-2	Italy	20200413	Illumina NovaSeq 6000	AMPLICON
SRX9937698	SRR13529402	Illumina MiSeq paired end sequencing; Genomic sequencing of SARS-Cov-2: nasopharyngeal swabs	Canada	20200413	Illumina MiSeq	AMPLICON
SRX12461099	SRR16176684	Illumina NovaSeq 6000 paired end sequencing	Mexico	20200413	Illumina NovaSeq 6000	AMPLICON
SRX8255485	SRR11695899	NextSeq 550 paired end sequencing; Severe acute respiratory syndrome coronavirus 2	Australia	20200413	NextSeq 550	AMPLICON
SRX8462335	SRR11915956	NextSeq 550 paired end sequencing; Severe acute respiratory syndrome coronavirus 2	Timor-Leste	20200413	NextSeq 550	AMPLICON
DRX276400	DRR286943	NextSeq 550 paired end sequencing of SAMD00280819	Japan	20200414	NextSeq 550	AMPLICON
ERX4253653	ERR4304954	NextSeq 550 paired end sequencing; COG-UK/PHWC-3309B/PHW:200513_NB552169_0018_AH5YV5AFX2	United Kingdom	20200414	NextSeq 550	AMPLICON
ERX5111013	ERR5321687	Illumina NovaSeq 6000 paired end sequencing; Raw reads: CoV_1046_S68887	Austria	20200414	Illumina NovaSeq 6000	AMPLICON
ERX6335981	ERR6711386	NextSeq 550 paired end sequencing; Portugal_PT0389a_2020	Portugal	20200414	NextSeq 550	AMPLICON
ERX7304223	ERR7735735	Illumina NovaSeq 6000 paired end sequencing; Raw reads: SARS-CoV-2/human/Norway/2426/2020/1	Norway	20200414	Illumina NovaSeq 6000	AMPLICON
SRX9142143	SRR12661125	Illumina NovaSeq 6000 paired end sequencing; ARTIC sequencing of SARS-CoV-2: SARS-CoV-2/human/USA/CA-CZB-2476/2020	USA	20200414	Illumina NovaSeq 6000	AMPLICON
SRX10328552	SRR13949705	Illumina NovaSeq 6000 paired end sequencing; Whole genome sequencing of SARS-CoV-2	Italy	20200414	Illumina NovaSeq 6000	AMPLICON
SRX9937705	SRR13529395	Illumina MiSeq paired end sequencing; Genomic sequencing of SARS-Cov-2: nasopharyngeal swabs	Canada	20200414	Illumina MiSeq	AMPLICON
SRX11971122	SRR15674714	Illumina iSeq 100 paired end sequencing; Genomic sequencing of nCoV-2 using illumina iSeq	India	20200414	Illumina iSeq 100	AMPLICON
SRX12460464	SRR16176126	Illumina NovaSeq 6000 paired end sequencing	Mexico	20200414	Illumina NovaSeq 6000	AMPLICON
SRX9223684	SRR12751553	NextSeq 550 paired end sequencing; Severe acute respiratory syndrome coronavirus 2	Australia	20200414	NextSeq 550	AMPLICON
SRX8462347	SRR11915944	NextSeq 550 paired end sequencing; Severe acute respiratory syndrome coronavirus 2	Timor-Leste	20200414	NextSeq 550	AMPLICON
SRX8633471	SRR12109433	Illumina MiSeq paired end sequencing; KRISP Severe acute respiratory syndrome coronavirus 2 (SARS-CoV-2) virus sequencing in South-Africa	South Africa	20200414	Illumina MiSeq	AMPLICON
SRX8783495	SRR12278435	Illumina MiSeq paired end sequencing; 2107132	Israel	20200414	Illumina MiSeq	AMPLICON
SRX8944201	SRR12449773	Illumina MiSeq paired end sequencing; Illumina MiSeq amplicon sequencing from complete genome SARS-CoV-2	Brazil	20200414	Illumina MiSeq	AMPLICON
ERX4401943	ERR4461572	Illumina NovaSeq 6000 paired end sequencing; COG-UK/CAMB-8367C/SANG:200430_A00715_0116_AHLNLVDRXX/1t311	United Kingdom	20200415	Illumina NovaSeq 6000	AMPLICON
ERX4625073	ERR4704512	Illumina NovaSeq 6000 paired end sequencing; Raw reads: CoV_565_S65784	Austria	20200415	Illumina NovaSeq 6000	AMPLICON
ERX6336648	ERR6712053	NextSeq 550 paired end sequencing; Portugal_PT0689_2020	Portugal	20200415	NextSeq 550	AMPLICON
ERX7477920	ERR7910523	Illumina NovaSeq 6000 paired end sequencing; Raw reads: SARS-CoV-2/human/Norway/2441/2020/1	Norway	20200415	Illumina NovaSeq 6000	AMPLICON
SRX8287860	SRR11728633	Illumina MiSeq paired end sequencing; PCR Tiled Amplification of SARS-CoV-2	USA	20200415	Illumina MiSeq	AMPLICON
SRX9021564	SRR12531499	NextSeq 500 paired end sequencing; Severe acute respiratory syndrome coronavirus 2	Australia	20200415	NextSeq 500	AMPLICON
SRX11663016	SRR15360725	Illumina NovaSeq 6000 paired end sequencing; Genomic sequencing of SARS-Cov-2: human nasopharyngeal swab	Canada	20200415	Illumina NovaSeq 6000	AMPLICON
SRX12460465	SRR16176125	Illumina NovaSeq 6000 paired end sequencing	Mexico	20200415	Illumina NovaSeq 6000	AMPLICON
SRX8783296	SRR12278634	Illumina MiSeq paired end sequencing; 2113601	Israel	20200415	Illumina MiSeq	AMPLICON
DRX276388	DRR286931	NextSeq 550 paired end sequencing of SAMD00280807	Japan	20200416	NextSeq 550	AMPLICON
ERX5288649	ERR5507766	Illumina MiSeq sequencing; COG-UK/LIVE-9D509/LIVE:200514_M03772_0081_000000000-J36K7	United Kingdom	20200416	Illumina MiSeq	AMPLICON
ERX6336011	ERR6711416	NextSeq 550 paired end sequencing; Portugal_PT0283a_2020	Portugal	20200416	NextSeq 550	AMPLICON
ERX7350861	ERR7783173	Illumina NovaSeq 6000 paired end sequencing; Raw reads: SARS-CoV-2/human/Norway/2725/2020/1	Norway	20200416	Illumina NovaSeq 6000	AMPLICON
SRX8419268	SRR11869144	Illumina MiSeq paired end sequencing; PCR Tiled Amplification of SARS-CoV-2	USA	20200416	Illumina MiSeq	AMPLICON
SRX10328558	SRR13949699	Illumina NovaSeq 6000 paired end sequencing; Whole genome sequencing of SARS-CoV-2	Italy	20200416	Illumina NovaSeq 6000	AMPLICON
SRX12461036	SRR16176149	Illumina NovaSeq 6000 paired end sequencing	Mexico	20200416	Illumina NovaSeq 6000	AMPLICON
SRX8677859	SRR12162179	NextSeq 500 paired end sequencing; Severe acute respiratory syndrome coronavirus 2	Australia	20200416	NextSeq 500	AMPLICON
SRX8783379	SRR12278551	Illumina MiSeq paired end sequencing; 130710211	Israel	20200416	Illumina MiSeq	AMPLICON
SRX8862873	SRR12363653	Illumina iSeq 100 paired end sequencing; Amplicon seqencing of Severe acute respiratory syndrome coronavirus 32	Singapore	20200416	Illumina iSeq 100	AMPLICON
SRX8944202	SRR12449772	Illumina MiSeq paired end sequencing; Illumina MiSeq amplicon sequencing from complete genome SARS-CoV-2	Brazil	20200416	Illumina MiSeq	AMPLICON
SRX9937733	SRR13529368	Illumina MiSeq paired end sequencing; Genomic sequencing of SARS-Cov-2: nasopharyngeal swabs	Canada	20200416	Illumina MiSeq	AMPLICON
DRX276362	DRR286905	NextSeq 550 paired end sequencing of SAMD00280781	Japan	20200417	NextSeq 550	AMPLICON
ERX4378404	ERR4437901	Illumina NovaSeq 6000 paired end sequencing; COG-UK/NIRE-10345B/SANG:200601_A00948_0146_AHLW5WDRXX/1t146	United Kingdom	20200417	Illumina NovaSeq 6000	AMPLICON
ERX5111056	ERR5321730	Illumina NovaSeq 6000 paired end sequencing; Raw reads: CoV_783_S68384	Austria	20200417	Illumina NovaSeq 6000	AMPLICON
ERX6336914	ERR6712319	NextSeq 550 paired end sequencing; Portugal_PT0958_2020	Portugal	20200417	NextSeq 550	AMPLICON
ERX8525858	ERR8982096	Illumina NovaSeq 6000 paired end sequencing; Raw reads: SARS-CoV-2/human/Norway/2454/2020/1	Norway	20200417	Illumina NovaSeq 6000	AMPLICON
SRX12646007	SRR16368880	NextSeq 550 sequencing; PCR tiled amplicon WGS of SARS-CoV-2	USA	20200417	NextSeq 550	AMPLICON
SRX10328614	SRR13949643	Illumina NovaSeq 6000 paired end sequencing; Whole genome sequencing of SARS-CoV-2	Italy	20200417	Illumina NovaSeq 6000	AMPLICON
SRX11971123	SRR15674713	Illumina iSeq 100 paired end sequencing; Genomic sequencing of nCoV-2 using illumina iSeq	India	20200417	Illumina iSeq 100	AMPLICON
SRX12461042	SRR16176143	Illumina NovaSeq 6000 paired end sequencing	Mexico	20200417	Illumina NovaSeq 6000	AMPLICON
SRX18012377	SRR22031087	Illumina MiSeq paired end sequencing; Genomic sequencing of SARS-CoV-2: nasopharyngeal swab	Canada	20200417	Illumina MiSeq	AMPLICON
SRX9223721	SRR12751516	NextSeq 550 paired end sequencing; Severe acute respiratory syndrome coronavirus 2	Australia	20200417	NextSeq 550	AMPLICON
SRX8462352	SRR11915939	NextSeq 550 paired end sequencing; Severe acute respiratory syndrome coronavirus 2	Timor-Leste	20200417	NextSeq 550	AMPLICON
SRX8783383	SRR12278547	Illumina MiSeq paired end sequencing; 130710414	Israel	20200417	Illumina MiSeq	AMPLICON
SRX8862874	SRR12363652	Illumina iSeq 100 paired end sequencing; Amplicon seqencing of Severe acute respiratory syndrome coronavirus 33	Singapore	20200417	Illumina iSeq 100	AMPLICON
SRX8944219	SRR12449755	Illumina MiSeq paired end sequencing; Illumina MiSeq amplicon sequencing from complete genome SARS-CoV-2	Brazil	20200417	Illumina MiSeq	AMPLICON
ERX4198726	ERR4239932	NextSeq 500 paired end sequencing; COG-UK/NORW-E737F/NORW:200429_NB501819_0132_AH5J7GAFX2	United Kingdom	20200418	NextSeq 500	AMPLICON
ERX5110244	ERR5320811	Illumina NovaSeq 6000 paired end sequencing; Raw reads: CoV_694_S68283	Austria	20200418	Illumina NovaSeq 6000	AMPLICON
ERX6335988	ERR6711393	NextSeq 550 paired end sequencing; Portugal_PT0395a_2020	Portugal	20200418	NextSeq 550	AMPLICON
ERX7304521	ERR7736033	Illumina NovaSeq 6000 paired end sequencing; Raw reads: SARS-CoV-2/human/Norway/2444/2020/1	Norway	20200418	Illumina NovaSeq 6000	AMPLICON
SRX8574610	SRR12045817	Illumina MiSeq paired end sequencing; PCR Tiled Amplification of SARS-CoV-2	USA	20200418	Illumina MiSeq	AMPLICON
SRX12461051	SRR16176134	Illumina NovaSeq 6000 paired end sequencing	Mexico	20200418	Illumina NovaSeq 6000	AMPLICON
SRX8462351	SRR11915940	NextSeq 550 paired end sequencing; Severe acute respiratory syndrome coronavirus 2	Timor-Leste	20200418	NextSeq 550	AMPLICON
SRX9021524	SRR12531539	NextSeq 500 paired end sequencing; Severe acute respiratory syndrome coronavirus 2	Australia	20200418	NextSeq 500	AMPLICON
SRX9937310	SRR13529122	Illumina MiSeq paired end sequencing; Genomic sequencing of SARS-Cov-2: nasopharyngeal swabs	Canada	20200418	Illumina MiSeq	AMPLICON
DRX276395	DRR286938	NextSeq 550 paired end sequencing of SAMD00280814	Japan	20200419	NextSeq 550	AMPLICON
ERX4403123	ERR4462752	Illumina NovaSeq 6000 paired end sequencing; COG-UK/BRIS-1290B5/SANG:200520_A00948_0144_AHLVF2DRXX/1t205	United Kingdom	20200419	Illumina NovaSeq 6000	AMPLICON
ERX5110254	ERR5320828	Illumina NovaSeq 6000 paired end sequencing; Raw reads: CoV_706_S68287	Austria	20200419	Illumina NovaSeq 6000	AMPLICON
ERX6336913	ERR6712318	NextSeq 550 paired end sequencing; Portugal_PT0957_2020	Portugal	20200419	NextSeq 550	AMPLICON
ERX7477936	ERR7910539	Illumina NovaSeq 6000 paired end sequencing; Raw reads: SARS-CoV-2/human/Norway/2464/2020/1	Norway	20200419	Illumina NovaSeq 6000	AMPLICON
SRX8851217	SRR12351696	Illumina NovaSeq 6000 paired end sequencing; artic sequencing of SARS-CoV-2: SARS-CoV-2/human/USA/CA-CZB-2048/2020	USA	20200419	Illumina NovaSeq 6000	AMPLICON
SRX11663017	SRR15360724	Illumina NovaSeq 6000 paired end sequencing; Genomic sequencing of SARS-Cov-2: human nasopharyngeal swab	Canada	20200419	Illumina NovaSeq 6000	AMPLICON
SRX12461052	SRR16176133	Illumina NovaSeq 6000 paired end sequencing	Mexico	20200419	Illumina NovaSeq 6000	AMPLICON
SRX8462411	SRR11915880	NextSeq 550 paired end sequencing; Severe acute respiratory syndrome coronavirus 2	Australia	20200419	NextSeq 550	AMPLICON
SRX8783385	SRR12278545	Illumina MiSeq paired end sequencing; 130710644	Israel	20200419	Illumina MiSeq	AMPLICON
DRX276391	DRR286934	NextSeq 550 paired end sequencing of SAMD00280810	Japan	20200420	NextSeq 550	AMPLICON
ERX5292294	ERR5511410	NextSeq 550 sequencing; COG-UK/PHWC-168C6B/PHWC:200708_NB501042_0208_AH5N2FAFX2	United Kingdom	20200420	NextSeq 550	AMPLICON
ERX5111088	ERR5321762	Illumina NovaSeq 6000 paired end sequencing; Raw reads: CoV_830_S68450	Austria	20200420	Illumina NovaSeq 6000	AMPLICON
ERX5449708	ERR5737305	Illumina MiSeq paired end sequencing	Greece	20200420	Illumina MiSeq	AMPLICON
ERX6335995	ERR6711400	NextSeq 550 paired end sequencing; Portugal_PT0400_2020	Portugal	20200420	NextSeq 550	AMPLICON
ERX7477926	ERR7910529	Illumina NovaSeq 6000 paired end sequencing; Raw reads: SARS-CoV-2/human/Norway/2450/2020/1	Norway	20200420	Illumina NovaSeq 6000	AMPLICON
SRX9452595	SRR13001341	Illumina MiSeq paired end sequencing; PCR Tiled Amplification of SARS-CoV-2	USA	20200420	Illumina MiSeq	AMPLICON
SRX10328578	SRR13949679	Illumina NovaSeq 6000 paired end sequencing; Whole genome sequencing of SARS-CoV-2	Italy	20200420	Illumina NovaSeq 6000	AMPLICON
SRX12461057	SRR16176128	Illumina NovaSeq 6000 paired end sequencing	Mexico	20200420	Illumina NovaSeq 6000	AMPLICON
SRX9937779	SRR13529321	Illumina MiSeq paired end sequencing; Genomic sequencing of SARS-Cov-2: nasopharyngeal swabs	Canada	20200420	Illumina MiSeq	AMPLICON
SRX9021377	SRR12531399	NextSeq 500 paired end sequencing; Severe acute respiratory syndrome coronavirus 2	Australia	20200420	NextSeq 500	AMPLICON
SRX8783388	SRR12278542	Illumina MiSeq paired end sequencing; 130711104	Israel	20200420	Illumina MiSeq	AMPLICON
SRX8944222	SRR12449752	Illumina MiSeq paired end sequencing; Illumina MiSeq amplicon sequencing from complete genome SARS-CoV-2	Brazil	20200420	Illumina MiSeq	AMPLICON
DRX276385	DRR286928	NextSeq 550 paired end sequencing of SAMD00280804	Japan	20200421	NextSeq 550	AMPLICON
ERX4378446	ERR4437943	Illumina NovaSeq 6000 paired end sequencing; COG-UK/NIRE-1030EE/SANG:200601_A00948_0146_AHLW5WDRXX/1t142	United Kingdom	20200421	Illumina NovaSeq 6000	AMPLICON
ERX4624911	ERR4704350	Illumina NovaSeq 6000 paired end sequencing; Raw reads: CoV_448_S65695	Austria	20200421	Illumina NovaSeq 6000	AMPLICON
ERX5441666	ERR5726953	Illumina MiSeq paired end sequencing	Greece	20200421	Illumina MiSeq	AMPLICON
ERX6336319	ERR6711724	NextSeq 550 paired end sequencing; Portugal_PT0558_2020	Portugal	20200421	NextSeq 550	AMPLICON
ERX8525860	ERR8982098	Illumina NovaSeq 6000 paired end sequencing; Raw reads: SARS-CoV-2/human/Norway/2466/2020/1	Norway	20200421	Illumina NovaSeq 6000	AMPLICON
SRX8779264	SRR12274424	Illumina MiSeq paired end sequencing; PCR Tiled Amplification of SARS-CoV-2	USA	20200421	Illumina MiSeq	AMPLICON
SRX12461324	SRR16176457	Illumina NovaSeq 6000 paired end sequencing	Mexico	20200421	Illumina NovaSeq 6000	AMPLICON
SRX14037593	SRR17878345	Illumina MiSeq paired end sequencing; Genomic sequencing of SARS-CoV-2: nasopharyngeal swab	Canada	20200421	Illumina MiSeq	AMPLICON
SRX8462412	SRR11915879	NextSeq 550 paired end sequencing; Severe acute respiratory syndrome coronavirus 2	Australia	20200421	NextSeq 550	AMPLICON
SRX8783390	SRR12278540	Illumina MiSeq paired end sequencing; 130711116	Israel	20200421	Illumina MiSeq	AMPLICON
SRX9721078	SRR13292071	Illumina MiSeq paired end sequencing; HUVH_BCN_Placenta_SARS-CoV-2	Spain	20200421	Illumina MiSeq	AMPLICON
DRX276403	DRR286946	NextSeq 550 paired end sequencing of SAMD00280822	Japan	20200422	NextSeq 550	AMPLICON
ERX4198664	ERR4239870	Illumina MiSeq paired end sequencing; COG-UK/CVR2939/GLAS:200504_M01569_0137_000000000-J4D9V_1_mismatch	United Kingdom	20200422	Illumina MiSeq	AMPLICON
ERX5110246	ERR5320817	Illumina NovaSeq 6000 paired end sequencing; Raw reads: CoV_696_S68277	Austria	20200422	Illumina NovaSeq 6000	AMPLICON
ERX5526696	ERR5883183	Illumina MiSeq paired end sequencing	Greece	20200422	Illumina MiSeq	AMPLICON
ERX6336320	ERR6711725	NextSeq 550 paired end sequencing; Portugal_PT0559_2020	Portugal	20200422	NextSeq 550	AMPLICON
ERX7304749	ERR7736261	Illumina NovaSeq 6000 paired end sequencing; Raw reads: SARS-CoV-2/human/Norway/2472/2020/1	Norway	20200422	Illumina NovaSeq 6000	AMPLICON
SRX8928862	SRR12433220	Illumina MiSeq paired end sequencing; VSP0021-1b	USA	20200422	Illumina MiSeq	AMPLICON
SRX12461326	SRR16176455	Illumina NovaSeq 6000 paired end sequencing	Mexico	20200422	Illumina NovaSeq 6000	AMPLICON
SRX8462421	SRR11915870	NextSeq 500 paired end sequencing; Severe acute respiratory syndrome coronavirus 2	Australia	20200422	NextSeq 500	AMPLICON
SRX8783393	SRR12278537	Illumina MiSeq paired end sequencing; 130711417	Israel	20200422	Illumina MiSeq	AMPLICON
SRX8862887	SRR12363639	Illumina iSeq 100 paired end sequencing; Amplicon seqencing of Severe acute respiratory syndrome coronavirus 45	Singapore	20200422	Illumina iSeq 100	AMPLICON
SRX8944232	SRR12449742	Illumina MiSeq paired end sequencing; Illumina MiSeq amplicon sequencing from complete genome SARS-CoV-2	Brazil	20200422	Illumina MiSeq	AMPLICON
DRX276412	DRR286955	NextSeq 550 paired end sequencing of SAMD00280831	Japan	20200423	NextSeq 550	AMPLICON
ERX4365829	ERR4425271	Illumina NovaSeq 6000 paired end sequencing; COG-UK/EDB2485/SANG:200708_A00715_0152_AHMNJYDRXX/1t172	United Kingdom	20200423	Illumina NovaSeq 6000	AMPLICON
ERX5111047	ERR5321721	Illumina NovaSeq 6000 paired end sequencing; Raw reads: CoV_756_S68341	Austria	20200423	Illumina NovaSeq 6000	AMPLICON
ERX5441668	ERR5726955	Illumina MiSeq paired end sequencing	Greece	20200423	Illumina MiSeq	AMPLICON
ERX6336010	ERR6711415	NextSeq 550 paired end sequencing; Portugal_PT0389c_2020	Portugal	20200423	NextSeq 550	AMPLICON
ERX8525866	ERR8982104	Illumina NovaSeq 6000 paired end sequencing; Raw reads: SARS-CoV-2/human/Norway/2485/2020/1	Norway	20200423	Illumina NovaSeq 6000	AMPLICON
SRX8779289	SRR12274399	Illumina MiSeq paired end sequencing; PCR Tiled Amplification of SARS-CoV-2	USA	20200423	Illumina MiSeq	AMPLICON
SRX9937463	SRR13529288	Illumina HiSeq 2000 paired end sequencing; Genomic sequencing of SARS-Cov-2: nasopharyngeal swabs	Canada	20200423	Illumina HiSeq 2000	AMPLICON
SRX12461328	SRR16176453	Illumina NovaSeq 6000 paired end sequencing	Mexico	20200423	Illumina NovaSeq 6000	AMPLICON
SRX9021575	SRR12531488	NextSeq 500 paired end sequencing; Severe acute respiratory syndrome coronavirus 2	Australia	20200423	NextSeq 500	AMPLICON
SRX8862889	SRR12363637	Illumina iSeq 100 paired end sequencing; Amplicon seqencing of Severe acute respiratory syndrome coronavirus 47	Singapore	20200423	Illumina iSeq 100	AMPLICON
DRX276417	DRR286960	NextSeq 550 paired end sequencing of SAMD00280836	Japan	20200424	NextSeq 550	AMPLICON
ERX4207221	ERR4249369	Illumina MiSeq paired end sequencing; COG-UK/CVR3049/GLAS:200530_M01569_0142_000000000-J577W	United Kingdom	20200424	Illumina MiSeq	AMPLICON
ERX5111084	ERR5321758	Illumina NovaSeq 6000 paired end sequencing; Raw reads: CoV_825_S68441	Austria	20200424	Illumina NovaSeq 6000	AMPLICON
ERX6336532	ERR6711937	NextSeq 550 paired end sequencing; Portugal_PT0476_2020	Portugal	20200424	NextSeq 550	AMPLICON
ERX6487359	ERR6863931	Illumina MiSeq paired end sequencing	Germany	20200424	Illumina MiSeq	AMPLICON
ERX8525864	ERR8982102	Illumina NovaSeq 6000 paired end sequencing; Raw reads: SARS-CoV-2/human/Norway/2483/2020/1	Norway	20200424	Illumina NovaSeq 6000	AMPLICON
SRX15988314	SRR19945845	Illumina MiSeq paired end sequencing; SARS-CoV-2 Surveillance sequencing	USA	20200424	Illumina MiSeq	AMPLICON
SRX11663026	SRR15360715	Illumina NovaSeq 6000 paired end sequencing; Genomic sequencing of SARS-CoV-2: human clinical sample	Canada	20200424	Illumina NovaSeq 6000	AMPLICON
SRX12461329	SRR16176452	Illumina NovaSeq 6000 paired end sequencing	Mexico	20200424	Illumina NovaSeq 6000	AMPLICON
SRX8944243	SRR12449731	Illumina MiSeq paired end sequencing; Illumina MiSeq amplicon sequencing from complete genome SARS-CoV-2	Brazil	20200424	Illumina MiSeq	AMPLICON
SRX9021443	SRR12531620	NextSeq 500 paired end sequencing; Severe acute respiratory syndrome coronavirus 2	Australia	20200424	NextSeq 500	AMPLICON
DRX276414	DRR286957	NextSeq 550 paired end sequencing of SAMD00280833	Japan	20200425	NextSeq 550	AMPLICON
DRX308130	DRR318782	Illumina MiSeq paired end sequencing of SAMD00402297	Bangladesh	20200425	Illumina MiSeq	AMPLICON
ERX4256632	ERR4307934	NextSeq 550 paired end sequencing; COG-UK/PHWC-34FF7/PHW:200519_NB501042_0205_AH5KWGAFX2	United Kingdom	20200425	NextSeq 550	AMPLICON
ERX5110995	ERR5321669	Illumina NovaSeq 6000 paired end sequencing; Raw reads: CoV_1005_S68971	Austria	20200425	Illumina NovaSeq 6000	AMPLICON
ERX5526701	ERR5883188	Illumina MiSeq paired end sequencing	Greece	20200425	Illumina MiSeq	AMPLICON
ERX6336882	ERR6712287	NextSeq 550 paired end sequencing; Portugal_PT0925_2020	Portugal	20200425	NextSeq 550	AMPLICON
ERX8525872	ERR8982110	Illumina NovaSeq 6000 paired end sequencing; Raw reads: SARS-CoV-2/human/Norway/2500/2020/1	Norway	20200425	Illumina NovaSeq 6000	AMPLICON
SRX11719894	SRR15418493	Illumina NovaSeq 6000 paired end sequencing; artic sequencing of SARS-CoV-2: SARS-CoV-2/human/USA/CA-CZB-1537/2020	USA	20200425	Illumina NovaSeq 6000	AMPLICON
SRX12461335	SRR16176446	Illumina NovaSeq 6000 paired end sequencing	Mexico	20200425	Illumina NovaSeq 6000	AMPLICON
SRX8677830	SRR12162208	NextSeq 500 paired end sequencing; Severe acute respiratory syndrome coronavirus 2	Australia	20200425	NextSeq 500	AMPLICON
SRX9937728	SRR13529373	Illumina HiSeq 2000 paired end sequencing; Genomic sequencing of SARS-Cov-2: nasopharyngeal swabs	Canada	20200425	Illumina HiSeq 2000	AMPLICON
DRX276424	DRR286967	Illumina MiSeq paired end sequencing of SAMD00280843	Japan	20200426	Illumina MiSeq	AMPLICON
ERX4402281	ERR4461910	Illumina NovaSeq 6000 paired end sequencing; COG-UK/CAMB-1ADE64/SANG:200512_A00715_0117_AHLNGFDRXX/2t23	United Kingdom	20200426	Illumina NovaSeq 6000	AMPLICON
ERX6336544	ERR6711949	NextSeq 550 paired end sequencing; Portugal_PT0477_2020	Portugal	20200426	NextSeq 550	AMPLICON
SRX10556391	SRR14189441	Illumina MiSeq paired end sequencing; Amplicon-based sequencing of SARS-CoV-19/Egypt/NRC1/2020: GISAID ID: EPI_ISL_1315064	Egypt	20200426	Illumina MiSeq	AMPLICON
SRX8851313	SRR12351600	Illumina NovaSeq 6000 paired end sequencing; artic sequencing of SARS-CoV-2: SARS-CoV-2/human/USA/CA-CZB-1845/2020	USA	20200426	Illumina NovaSeq 6000	AMPLICON
SRX14037711	SRR17878226	Illumina MiSeq paired end sequencing; Genomic sequencing of SARS-CoV-2: nasopharyngeal swab	Canada	20200426	Illumina MiSeq	AMPLICON
SRX12461333	SRR16176448	Illumina NovaSeq 6000 paired end sequencing	Mexico	20200426	Illumina NovaSeq 6000	AMPLICON
SRX9021724	SRR12531849	NextSeq 500 paired end sequencing; Severe acute respiratory syndrome coronavirus 2	Australia	20200426	NextSeq 500	AMPLICON
DRX276425	DRR286968	NextSeq 550 paired end sequencing of SAMD00280844	Japan	20200427	NextSeq 550	AMPLICON
ERX4200777	ERR4241983	Illumina HiSeq 2500 paired end sequencing; COG-UK/PHEC-213F1/PHEC:200512_D00146_0807_AHFHTHBCX3	United Kingdom	20200427	Illumina HiSeq 2500	AMPLICON
ERX5111089	ERR5321763	Illumina NovaSeq 6000 paired end sequencing; Raw reads: CoV_831_S68395	Austria	20200427	Illumina NovaSeq 6000	AMPLICON
ERX5449709	ERR5737306	Illumina MiSeq paired end sequencing	Greece	20200427	Illumina MiSeq	AMPLICON
ERX6336322	ERR6711727	NextSeq 550 paired end sequencing; Portugal_PT0561_2020	Portugal	20200427	NextSeq 550	AMPLICON
ERX8525875	ERR8982113	Illumina NovaSeq 6000 paired end sequencing; Raw reads: SARS-CoV-2/human/Norway/2526/2020/1	Norway	20200427	Illumina NovaSeq 6000	AMPLICON
SRX12743454	SRR16540940	NextSeq 550 sequencing; PCR tiled amplicon WGS of SARS-CoV-2	USA	20200427	NextSeq 550	AMPLICON
SRX9021436	SRR12531627	NextSeq 500 paired end sequencing; Severe acute respiratory syndrome coronavirus 2	Australia	20200427	NextSeq 500	AMPLICON
SRX12460638	SRR16175952	Illumina NovaSeq 6000 paired end sequencing	Mexico	20200427	Illumina NovaSeq 6000	AMPLICON
SRX9937780	SRR13529320	Illumina MiSeq paired end sequencing; Genomic sequencing of SARS-Cov-2: nasopharyngeal swabs	Canada	20200427	Illumina MiSeq	AMPLICON
DRX276413	DRR286956	NextSeq 550 paired end sequencing of SAMD00280832	Japan	20200428	NextSeq 550	AMPLICON
ERX4556597	ERR4632105	Illumina NovaSeq 6000 paired end sequencing; COG-UK/MILK-481443/SANG:200629_A00708_0161_AHM2TFDRXX/1t6	United Kingdom	20200428	Illumina NovaSeq 6000	AMPLICON
ERX4625044	ERR4704483	Illumina NovaSeq 6000 paired end sequencing; Raw reads: CoV_546_S65812	Austria	20200428	Illumina NovaSeq 6000	AMPLICON
ERX6336546	ERR6711951	NextSeq 550 paired end sequencing; Portugal_PT0490_2020	Portugal	20200428	NextSeq 550	AMPLICON
ERX8525869	ERR8982107	Illumina NovaSeq 6000 paired end sequencing; Raw reads: SARS-CoV-2/human/Norway/2499/2020/1	Norway	20200428	Illumina NovaSeq 6000	AMPLICON
SRX12743639	SRR16540755	NextSeq 550 sequencing; PCR tiled amplicon WGS of SARS-CoV-2	USA	20200428	NextSeq 550	AMPLICON
SRX9937315	SRR13529117	Illumina MiSeq paired end sequencing; Genomic sequencing of SARS-Cov-2: nasopharyngeal swabs	Canada	20200428	Illumina MiSeq	AMPLICON
SRX12460647	SRR16175943	Illumina NovaSeq 6000 paired end sequencing	Mexico	20200428	Illumina NovaSeq 6000	AMPLICON
SRX9021605	SRR12531458	NextSeq 500 paired end sequencing; Severe acute respiratory syndrome coronavirus 2	Australia	20200428	NextSeq 500	AMPLICON
DRX276406	DRR286949	NextSeq 550 paired end sequencing of SAMD00280825	Japan	20200429	NextSeq 550	AMPLICON
ERX4205831	ERR4247980	Illumina HiSeq 2500 paired end sequencing; COG-UK/PHEC-2179B/PHEC:200520_D00151_0771_BHCCGCBCX3	United Kingdom	20200429	Illumina HiSeq 2500	AMPLICON
ERX5111110	ERR5321784	Illumina NovaSeq 6000 paired end sequencing; Raw reads: CoV_887_S69120	Austria	20200429	Illumina NovaSeq 6000	AMPLICON
ERX6336547	ERR6711952	NextSeq 550 paired end sequencing; Portugal_PT0491_2020	Portugal	20200429	NextSeq 550	AMPLICON
SRX9016134	SRR12526112	Illumina MiSeq paired end sequencing; PCR Tiled Amplification of SARS-CoV-2	USA	20200429	Illumina MiSeq	AMPLICON
SRX9937305	SRR13529127	Illumina MiSeq paired end sequencing; Genomic sequencing of SARS-Cov-2: nasopharyngeal swabs	Canada	20200429	Illumina MiSeq	AMPLICON
SRX12460649	SRR16175941	Illumina NovaSeq 6000 paired end sequencing	Mexico	20200429	Illumina NovaSeq 6000	AMPLICON
SRX8454113	SRR11907638	Illumina MiSeq paired end sequencing; KRISP Severe acute respiratory syndrome coronavirus 2 (SARS-CoV-2) virus sequencing in South-Africa	South Africa	20200429	Illumina MiSeq	AMPLICON
SRX8462435	SRR11915856	NextSeq 500 paired end sequencing; Severe acute respiratory syndrome coronavirus 2	Australia	20200429	NextSeq 500	AMPLICON
DRX276408	DRR286951	NextSeq 550 paired end sequencing of SAMD00280827	Japan	20200430	NextSeq 550	AMPLICON
ERX5287630	ERR5506748	NextSeq 500 sequencing; COG-UK/NORW-EAFB4/NORW:200522_NB501819_0138_AH722WAFX2	United Kingdom	20200430	NextSeq 500	AMPLICON
ERX6336551	ERR6711956	NextSeq 550 paired end sequencing; Portugal_PT0495_2020	Portugal	20200430	NextSeq 550	AMPLICON
SRX10328530	SRR13949727	Illumina NovaSeq 6000 paired end sequencing; Whole genome sequencing of SARS-CoV-2	Italy	20200430	Illumina NovaSeq 6000	AMPLICON
SRX9016098	SRR12526148	Illumina MiSeq paired end sequencing; PCR Tiled Amplification of SARS-CoV-2	USA	20200430	Illumina MiSeq	AMPLICON
SRX14037686	SRR17878252	Illumina MiSeq paired end sequencing; Genomic sequencing of SARS-CoV-2: nasopharyngeal swab	Canada	20200430	Illumina MiSeq	AMPLICON
SRX12461134	SRR16176649	Illumina NovaSeq 6000 paired end sequencing	Mexico	20200430	Illumina NovaSeq 6000	AMPLICON
SRX8454116	SRR11907635	Illumina MiSeq paired end sequencing; KRISP Severe acute respiratory syndrome coronavirus 2 (SARS-CoV-2) virus sequencing in South-Africa	South Africa	20200430	Illumina MiSeq	AMPLICON
SRX8462440	SRR11915851	Illumina iSeq 100 paired end sequencing; Severe acute respiratory syndrome coronavirus 2	Australia	20200430	Illumina iSeq 100	AMPLICON
SRX8944197	SRR12449777	Illumina MiSeq paired end sequencing; Illumina MiSeq amplicon sequencing from complete genome SARS-CoV-2	Brazil	20200430	Illumina MiSeq	AMPLICON
DRX276409	DRR286952	NextSeq 550 paired end sequencing of SAMD00280828	Japan	20200501	NextSeq 550	AMPLICON
ERX4398522	ERR4458151	Illumina NovaSeq 6000 paired end sequencing; COG-UK/BRIS-12AE05/SANG:200526_A00799_0148_AHLVY7DRXX/1t271	United Kingdom	20200501	Illumina NovaSeq 6000	AMPLICON
ERX4789873	ERR4971207	NextSeq 550 paired end sequencing; Raw reads: Illumina_reads_ZW-6985	Zimbabwe	20200501	NextSeq 550	AMPLICON
ERX6336553	ERR6711958	NextSeq 550 paired end sequencing; Portugal_PT0497_2020	Portugal	20200501	NextSeq 550	AMPLICON
SRX9005889	SRR12515243	Illumina MiSeq paired end sequencing; PCR Tiled Amplification of SARS-CoV-2	USA	20200501	Illumina MiSeq	AMPLICON
SRX11663159	SRR15360582	Illumina NovaSeq 6000 paired end sequencing; Genomic sequencing of SARS-Cov-2: human nasopharyngeal swab	Canada	20200501	Illumina NovaSeq 6000	AMPLICON
SRX12461130	SRR16176653	Illumina NovaSeq 6000 paired end sequencing	Mexico	20200501	Illumina NovaSeq 6000	AMPLICON
SRX8264282	SRR11704829	Illumina MiSeq sequencing; SARS-CoV-2 whole SPIKE-Seq: MILD case	Spain	20200501	Illumina MiSeq	AMPLICON
SRX8454117	SRR11907634	Illumina MiSeq paired end sequencing; KRISP Severe acute respiratory syndrome coronavirus 2 (SARS-CoV-2) virus sequencing in South-Africa	South Africa	20200501	Illumina MiSeq	AMPLICON
SRX8462447	SRR11915844	Illumina iSeq 100 paired end sequencing; Severe acute respiratory syndrome coronavirus 2	Australia	20200501	Illumina iSeq 100	AMPLICON
SRX9531970	SRR13085820	NextSeq 550 paired end sequencing; varsvid_20200620_run002_poolC_D08	Brazil	20200501	NextSeq 550	AMPLICON
DRX276407	DRR286950	NextSeq 550 paired end sequencing of SAMD00280826	Japan	20200502	NextSeq 550	AMPLICON
ERX4363083	ERR4422525	Illumina NovaSeq 6000 paired end sequencing; COG-UK/WSFT-25C0E43/SANG:200610_A00951_0147_BHM3KYDRXX/1t57	United Kingdom	20200502	Illumina NovaSeq 6000	AMPLICON
ERX5110996	ERR5321670	Illumina NovaSeq 6000 paired end sequencing; Raw reads: CoV_1007_S68973	Austria	20200502	Illumina NovaSeq 6000	AMPLICON
ERX6336324	ERR6711729	NextSeq 550 paired end sequencing; Portugal_PT0563_2020	Portugal	20200502	NextSeq 550	AMPLICON
SRX15478772	SRR19424886	NextSeq 500 paired end sequencing; SARS-CoV-2 Surveillance sequencing	USA	20200502	NextSeq 500	AMPLICON
SRX11663165	SRR15360576	Illumina NovaSeq 6000 paired end sequencing; Genomic sequencing of SARS-CoV-2: human clinical sample	Canada	20200502	Illumina NovaSeq 6000	AMPLICON
SRX12461137	SRR16176646	Illumina NovaSeq 6000 paired end sequencing	Mexico	20200502	Illumina NovaSeq 6000	AMPLICON
SRX8462524	SRR11915767	NextSeq 550 paired end sequencing; Severe acute respiratory syndrome coronavirus 2	Australia	20200502	NextSeq 550	AMPLICON
DRX276428	DRR286971	Illumina MiSeq paired end sequencing of SAMD00280847	Japan	20200503	Illumina MiSeq	AMPLICON
DRX308132	DRR318784	Illumina MiSeq paired end sequencing of SAMD00402299	Bangladesh	20200503	Illumina MiSeq	AMPLICON
ERX4379015	ERR4438512	Illumina NovaSeq 6000 paired end sequencing; COG-UK/NORT-29D446/SANG:200624_A00537_0360_AHLYGWDRXX/1t197	United Kingdom	20200503	Illumina NovaSeq 6000	AMPLICON
ERX7304979	ERR7736664	Illumina NovaSeq 6000 paired end sequencing; Raw reads: SARS-CoV-2/human/Norway/2553/2020/1	Norway	20200503	Illumina NovaSeq 6000	AMPLICON
SRX11522342	SRR15216040	Illumina MiSeq paired end sequencing; Amplicon sequencing of SARS-CoV-2	Russia	20200503	Illumina MiSeq	AMPLICON
SRX11663170	SRR15360571	Illumina NovaSeq 6000 paired end sequencing; Genomic sequencing of SARS-CoV-2: human clinical sample	Canada	20200503	Illumina NovaSeq 6000	AMPLICON
SRX15478600	SRR19424714	NextSeq 500 paired end sequencing; SARS-CoV-2 Surveillance sequencing	USA	20200503	NextSeq 500	AMPLICON
SRX12461138	SRR16176645	Illumina NovaSeq 6000 paired end sequencing	Mexico	20200503	Illumina NovaSeq 6000	AMPLICON
SRX9021444	SRR12531619	NextSeq 500 paired end sequencing; Severe acute respiratory syndrome coronavirus 2	Australia	20200503	NextSeq 500	AMPLICON
DRX276422	DRR286965	NextSeq 550 paired end sequencing of SAMD00280841	Japan	20200504	NextSeq 550	AMPLICON
ERX4206011	ERR4248158	Illumina HiSeq 2500 paired end sequencing; COG-UK/PHEC-21D11/PHEC:200522_D00151_0772_AHCCFNBCX3	United Kingdom	20200504	Illumina HiSeq 2500	AMPLICON
ERX5111070	ERR5321744	Illumina NovaSeq 6000 paired end sequencing; Raw reads: CoV_808_S68494	Austria	20200504	Illumina NovaSeq 6000	AMPLICON
ERX6336387	ERR6711792	NextSeq 550 paired end sequencing; Portugal_PT0593_2020	Portugal	20200504	NextSeq 550	AMPLICON
ERX6487360	ERR6863932	Illumina MiSeq paired end sequencing	Germany	20200504	Illumina MiSeq	AMPLICON
ERX8525876	ERR8982114	Illumina NovaSeq 6000 paired end sequencing; Raw reads: SARS-CoV-2/human/Norway/2549/2020/1	Norway	20200504	Illumina NovaSeq 6000	AMPLICON
SRX8944247	SRR12449727	Illumina MiSeq paired end sequencing; Illumina MiSeq amplicon sequencing from complete genome SARS-CoV-2	Brazil	20200504	Illumina MiSeq	AMPLICON
SRX12439952	SRR16155068	Illumina NovaSeq 6000 paired end sequencing; WGS of SARS-CoV-2: cDNA	USA	20200504	Illumina NovaSeq 6000	AMPLICON
SRX9937319	SRR13529113	Illumina HiSeq 2000 paired end sequencing; Genomic sequencing of SARS-Cov-2: nasopharyngeal swabs	Canada	20200504	Illumina HiSeq 2000	AMPLICON
SRX12461126	SRR16176657	Illumina NovaSeq 6000 paired end sequencing	Mexico	20200504	Illumina NovaSeq 6000	AMPLICON
SRX8454118	SRR11907633	Illumina MiSeq paired end sequencing; KRISP Severe acute respiratory syndrome coronavirus 2 (SARS-CoV-2) virus sequencing in South-Africa	South Africa	20200504	Illumina MiSeq	AMPLICON
SRX8677847	SRR12162191	NextSeq 550 paired end sequencing; Severe acute respiratory syndrome coronavirus 2	Australia	20200504	NextSeq 550	AMPLICON
DRX276411	DRR286954	NextSeq 550 paired end sequencing of SAMD00280830	Japan	20200505	NextSeq 550	AMPLICON
ERX4202155	ERR4243361	NextSeq 500 paired end sequencing; COG-UK/NORW-E797D/NORW:200513_NB501819_0135_AH5JCCAFX2	United Kingdom	20200505	NextSeq 500	AMPLICON
ERX5914442	ERR6279617	Illumina MiSeq paired end sequencing	Argentina	20200505	Illumina MiSeq	AMPLICON
ERX6336728	ERR6712133	NextSeq 550 paired end sequencing; Portugal_PT0771_2020	Portugal	20200505	NextSeq 550	AMPLICON
ERX9510435	ERR9968670	NextSeq 500 paired end sequencing	Brazil	20200505	NextSeq 500	AMPLICON
SRX12647588	SRR16370185	NextSeq 550 sequencing; PCR tiled amplicon WGS of SARS-CoV-2	USA	20200505	NextSeq 550	AMPLICON
SRX9937330	SRR13529102	Illumina HiSeq 2000 paired end sequencing; Genomic sequencing of SARS-Cov-2: nasopharyngeal swabs	Canada	20200505	Illumina HiSeq 2000	AMPLICON
SRX12461127	SRR16176656	Illumina NovaSeq 6000 paired end sequencing	Mexico	20200505	Illumina NovaSeq 6000	AMPLICON
SRX8454120	SRR11907631	Illumina MiSeq paired end sequencing; KRISP Severe acute respiratory syndrome coronavirus 2 (SARS-CoV-2) virus sequencing in South-Africa	South Africa	20200505	Illumina MiSeq	AMPLICON
SRX8462483	SRR11915808	NextSeq 550 paired end sequencing; Severe acute respiratory syndrome coronavirus 2	Australia	20200505	NextSeq 550	AMPLICON
SRX9816441	SRR13397309	Illumina MiSeq paired end sequencing; AMPLICON_cDNA_Seq_of_S13_Sample	Dominican Republic	20200505	Illumina MiSeq	AMPLICON
DRX276410	DRR286953	NextSeq 550 paired end sequencing of SAMD00280829	Japan	20200506	NextSeq 550	AMPLICON
ERX4205397	ERR4247545	NextSeq 500 paired end sequencing; COG-UK/NORW-EBB37/NORW:200522_NB501819_0138_AH722WAFX2	United Kingdom	20200506	NextSeq 500	AMPLICON
ERX5111082	ERR5321756	Illumina NovaSeq 6000 paired end sequencing; Raw reads: CoV_823_S68465	Austria	20200506	Illumina NovaSeq 6000	AMPLICON
ERX6363399	ERR6739340	NextSeq 550 paired end sequencing; Portugal_PT1136_2020	Portugal	20200506	NextSeq 550	AMPLICON
ERX7304960	ERR7736645	Illumina NovaSeq 6000 paired end sequencing; Raw reads: SARS-CoV-2/human/Norway/2507/2020/1	Norway	20200506	Illumina NovaSeq 6000	AMPLICON
ERX9510436	ERR9968671	NextSeq 500 paired end sequencing	Brazil	20200506	NextSeq 500	AMPLICON
SRX11719675	SRR15418182	Illumina NovaSeq 6000 paired end sequencing; artic sequencing of SARS-CoV-2: SARS-CoV-2/human/USA/CA-CZB-1525/2020	USA	20200506	Illumina NovaSeq 6000	AMPLICON
SRX9937790	SRR13529310	Illumina MiSeq paired end sequencing; Genomic sequencing of SARS-Cov-2: nasopharyngeal swabs	Canada	20200506	Illumina MiSeq	AMPLICON
SRX12460569	SRR16176021	Illumina NovaSeq 6000 paired end sequencing	Mexico	20200506	Illumina NovaSeq 6000	AMPLICON
SRX9816440	SRR13397310	Illumina MiSeq paired end sequencing; AMPLICON_cDNA_Seq_of_S15_Sample	Dominican Republic	20200506	Illumina MiSeq	AMPLICON
SRX9021607	SRR12531456	NextSeq 500 paired end sequencing; Severe acute respiratory syndrome coronavirus 2	Australia	20200506	NextSeq 500	AMPLICON
DRX308133	DRR318785	Illumina MiSeq paired end sequencing of SAMD00402300	Bangladesh	20200507	Illumina MiSeq	AMPLICON
ERX4205384	ERR4247532	Illumina MiSeq paired end sequencing; COG-UK/CVR3416/GLAS:200523_M02383_0073_000000000-J584J	United Kingdom	20200507	Illumina MiSeq	AMPLICON
ERX5111006	ERR5321680	Illumina NovaSeq 6000 paired end sequencing; Raw reads: CoV_1032_S68877	Austria	20200507	Illumina NovaSeq 6000	AMPLICON
SRX9568665	SRR13126745	Illumina MiSeq paired end sequencing; PCR Tiled Amplification of SARS-CoV-2	USA	20200507	Illumina MiSeq	AMPLICON
SRX11663181	SRR15360560	Illumina NovaSeq 6000 paired end sequencing; Genomic sequencing of SARS-Cov-2: human nasopharyngeal swab	Canada	20200507	Illumina NovaSeq 6000	AMPLICON
SRX12460556	SRR16176034	Illumina NovaSeq 6000 paired end sequencing	Mexico	20200507	Illumina NovaSeq 6000	AMPLICON
SRX8462501	SRR11915790	NextSeq 550 paired end sequencing; Severe acute respiratory syndrome coronavirus 2	Australia	20200507	NextSeq 550	AMPLICON
ERX4608914	ERR4687612	Illumina NovaSeq 6000 paired end sequencing; COG-UK/ALDP-9EDF4F/SANG:201007_A00948_0192_AHN5W7DRXX/1t282	United Kingdom	20200508	Illumina NovaSeq 6000	AMPLICON
ERX5111065	ERR5321739	Illumina NovaSeq 6000 paired end sequencing; Raw reads: CoV_796_S68483	Austria	20200508	Illumina NovaSeq 6000	AMPLICON
ERX7304974	ERR7736659	Illumina NovaSeq 6000 paired end sequencing; Raw reads: SARS-CoV-2/human/Norway/2537/2020/1	Norway	20200508	Illumina NovaSeq 6000	AMPLICON
SRX9301291	SRR12833530	Illumina NovaSeq 6000 paired end sequencing; artic sequencing of SARS-CoV-2: SARS-CoV-2/human/USA/CA-CZB-185/2020	USA	20200508	Illumina NovaSeq 6000	AMPLICON
SRX12460572	SRR16176018	Illumina NovaSeq 6000 paired end sequencing	Mexico	20200508	Illumina NovaSeq 6000	AMPLICON
SRX9021608	SRR12531455	NextSeq 500 paired end sequencing; Severe acute respiratory syndrome coronavirus 2	Australia	20200508	NextSeq 500	AMPLICON
SRX9937316	SRR13529116	Illumina MiSeq paired end sequencing; Genomic sequencing of SARS-Cov-2: nasopharyngeal swabs	Canada	20200508	Illumina MiSeq	AMPLICON
ERX4207397	ERR4249545	NextSeq 550 paired end sequencing; COG-UK/PHEC-21EB4/PHEC:200529_NS500628_0090_AH52T5AFX2	United Kingdom	20200509	NextSeq 550	AMPLICON
SRX12451418	SRR16166553	Illumina NovaSeq 6000 paired end sequencing	USA	20200509	Illumina NovaSeq 6000	AMPLICON
SRX12460559	SRR16176031	Illumina NovaSeq 6000 paired end sequencing	Mexico	20200509	Illumina NovaSeq 6000	AMPLICON
SRX14037698	SRR17878239	Illumina MiSeq paired end sequencing; Genomic sequencing of SARS-CoV-2: nasopharyngeal swab	Canada	20200509	Illumina MiSeq	AMPLICON
SRX8462307	SRR11915984	NextSeq 550 paired end sequencing; Severe acute respiratory syndrome coronavirus 2	Australia	20200509	NextSeq 550	AMPLICON
DRX276429	DRR286972	NextSeq 550 paired end sequencing of SAMD00280848	Japan	20200510	NextSeq 550	AMPLICON
DRX308134	DRR318786	Illumina MiSeq paired end sequencing of SAMD00402301	Bangladesh	20200510	Illumina MiSeq	AMPLICON
ERX4403237	ERR4462866	Illumina NovaSeq 6000 paired end sequencing; COG-UK/CAMB-1B1CBE/SANG:200521_A00950_0140_AHLNKNDRXX/1t67	United Kingdom	20200510	Illumina NovaSeq 6000	AMPLICON
SRX11663376	SRR15360854	Illumina NovaSeq 6000 paired end sequencing; Genomic sequencing of SARS-CoV-2: human clinical sample	Canada	20200510	Illumina NovaSeq 6000	AMPLICON
SRX9101495	SRR12618526	Illumina HiSeq 2500 paired end sequencing; Amplicon-based sequencing of severe acute respiratory syndrome coronavirus 2 (SARS-CoV-2) in wastewater from the USA.	USA	20200510	Illumina HiSeq 2500	AMPLICON
SRX8677767	SRR12162271	Illumina iSeq 100 paired end sequencing; Severe acute respiratory syndrome coronavirus 2	Australia	20200510	Illumina iSeq 100	AMPLICON
DRX308137	DRR318789	Illumina MiSeq paired end sequencing of SAMD00402304	Bangladesh	20200511	Illumina MiSeq	AMPLICON
ERX4257657	ERR4308959	NextSeq 550 paired end sequencing; COG-UK/PHWC-15E785/PHW:200612_NB552169_0028_AH5W7NAFX2	United Kingdom	20200511	NextSeq 550	AMPLICON
ERX5111049	ERR5321723	Illumina NovaSeq 6000 paired end sequencing; Raw reads: CoV_768_S68368	Austria	20200511	Illumina NovaSeq 6000	AMPLICON
ERX6367781	ERR6743723	Illumina MiSeq paired end sequencing; Portugal_PT1526_2020	Portugal	20200511	Illumina MiSeq	AMPLICON
ERX7301276	ERR7732788	Illumina NovaSeq 6000 paired end sequencing; Raw reads: SARS-CoV-2/human/Norway/2564/2020/1	Norway	20200511	Illumina NovaSeq 6000	AMPLICON
SRX11667908	SRR15365524	Illumina NovaSeq 6000 paired end sequencing; Genomic sequencing of SARS-Cov-2: human nasopharyngeal swab	Canada	20200511	Illumina NovaSeq 6000	AMPLICON
SRX8775137	SRR12270065	Illumina MiSeq paired end sequencing; PCR Tiled Amplification of SARS-CoV-2	USA	20200511	Illumina MiSeq	AMPLICON
SRX12460831	SRR16176354	Illumina NovaSeq 6000 paired end sequencing	Mexico	20200511	Illumina NovaSeq 6000	AMPLICON
SRX8462487	SRR11915804	NextSeq 550 paired end sequencing; Severe acute respiratory syndrome coronavirus 2	Australia	20200511	NextSeq 550	AMPLICON
DRX276420	DRR286963	NextSeq 550 paired end sequencing of SAMD00280839	Japan	20200512	NextSeq 550	AMPLICON
DRX308141	DRR318793	Illumina MiSeq paired end sequencing of SAMD00402308	Bangladesh	20200512	Illumina MiSeq	AMPLICON
ERX4257452	ERR4308754	NextSeq 550 paired end sequencing; COG-UK/PHWC-15E2DF/PHW:200531_NB552169_0024_AH5J7KAFX2	United Kingdom	20200512	NextSeq 550	AMPLICON
ERX8526192	ERR8982437	Illumina NovaSeq 6000 paired end sequencing; Raw reads: SARS-CoV-2/human/Norway/2599/2020/1	Norway	20200512	Illumina NovaSeq 6000	AMPLICON
SRX9015788	SRR12525844	Illumina MiSeq paired end sequencing; PCR Tiled Amplification of SARS-CoV-2	USA	20200512	Illumina MiSeq	AMPLICON
SRX8462294	SRR11915997	NextSeq 550 paired end sequencing; Severe acute respiratory syndrome coronavirus 2	Australia	20200512	NextSeq 550	AMPLICON
SRX11668063	SRR15365369	Illumina NovaSeq 6000 paired end sequencing; Genomic sequencing of SARS-CoV-2: human clinical sample	Canada	20200512	Illumina NovaSeq 6000	AMPLICON
SRX12460827	SRR16176358	Illumina NovaSeq 6000 paired end sequencing	Mexico	20200512	Illumina NovaSeq 6000	AMPLICON
DRX276423	DRR286966	NextSeq 550 paired end sequencing of SAMD00280842	Japan	20200513	NextSeq 550	AMPLICON
DRX308142	DRR318794	Illumina MiSeq paired end sequencing of SAMD00402309	Bangladesh	20200513	Illumina MiSeq	AMPLICON
ERX4379076	ERR4438573	Illumina NovaSeq 6000 paired end sequencing; COG-UK/NORT-29639B/SANG:200625_A00708_0160_AHM2JGDRXX/2t23	United Kingdom	20200513	Illumina NovaSeq 6000	AMPLICON
ERX5111080	ERR5321754	Illumina NovaSeq 6000 paired end sequencing; Raw reads: CoV_820_S68490	Austria	20200513	Illumina NovaSeq 6000	AMPLICON
ERX6367783	ERR6743725	Illumina MiSeq paired end sequencing; Portugal_PT1528_2020	Portugal	20200513	Illumina MiSeq	AMPLICON
SRX9033638	SRR12544194	NextSeq 500 paired end sequencing; PCR Tiled Amplification of SARS-CoV-172	USA	20200513	NextSeq 500	AMPLICON
SRX8462509	SRR11915782	NextSeq 550 paired end sequencing; Severe acute respiratory syndrome coronavirus 2	Australia	20200513	NextSeq 550	AMPLICON
SRX11663387	SRR15360843	Illumina NovaSeq 6000 paired end sequencing; Genomic sequencing of SARS-Cov-2: human nasopharyngeal swab	Canada	20200513	Illumina NovaSeq 6000	AMPLICON
SRX12460652	SRR16175938	Illumina NovaSeq 6000 paired end sequencing	Mexico	20200513	Illumina NovaSeq 6000	AMPLICON
SRX8633432	SRR12109472	Illumina MiSeq paired end sequencing; KRISP Severe acute respiratory syndrome coronavirus 2 (SARS-CoV-2) virus sequencing in South-Africa	South Africa	20200513	Illumina MiSeq	AMPLICON
DRX276437	DRR286980	NextSeq 550 paired end sequencing of SAMD00280856	Japan	20200514	NextSeq 550	AMPLICON
DRX308143	DRR318795	Illumina MiSeq paired end sequencing of SAMD00402310	Bangladesh	20200514	Illumina MiSeq	AMPLICON
ERX4362985	ERR4422427	Illumina NovaSeq 6000 paired end sequencing; COG-UK/BRIS-12BBD0/SANG:200610_A00951_0146_AHLYM3DRXX/1t160	United Kingdom	20200514	Illumina NovaSeq 6000	AMPLICON
ERX5110227	ERR5320786	Illumina NovaSeq 6000 paired end sequencing; Raw reads: CoV_674_S68253	Austria	20200514	Illumina NovaSeq 6000	AMPLICON
ERX7301300	ERR7732812	Illumina NovaSeq 6000 paired end sequencing; Raw reads: SARS-CoV-2/human/Norway/2600/2020/1	Norway	20200514	Illumina NovaSeq 6000	AMPLICON
SRX8777362	SRR12272276	Illumina MiSeq paired end sequencing; PCR Tiled Amplification of SARS-CoV-2	USA	20200514	Illumina MiSeq	AMPLICON
SRX11667977	SRR15365455	Illumina NovaSeq 6000 paired end sequencing; Genomic sequencing of SARS-CoV-2: human clinical sample	Canada	20200514	Illumina NovaSeq 6000	AMPLICON
SRX12460655	SRR16175935	Illumina NovaSeq 6000 paired end sequencing	Mexico	20200514	Illumina NovaSeq 6000	AMPLICON
SRX8462513	SRR11915778	NextSeq 550 paired end sequencing; Severe acute respiratory syndrome coronavirus 2	Australia	20200514	NextSeq 550	AMPLICON
SRX8633436	SRR12109468	Illumina MiSeq paired end sequencing; KRISP Severe acute respiratory syndrome coronavirus 2 (SARS-CoV-2) virus sequencing in South-Africa	South Africa	20200514	Illumina MiSeq	AMPLICON
DRX276432	DRR286975	Illumina MiSeq paired end sequencing of SAMD00280851	Japan	20200515	Illumina MiSeq	AMPLICON
ERX4363324	ERR4422766	Illumina NovaSeq 6000 paired end sequencing; COG-UK/BRIS-12CD24/SANG:200616_A00950_0150_AHLWKMDRXX/1t146	United Kingdom	20200515	Illumina NovaSeq 6000	AMPLICON
ERX5111066	ERR5321740	Illumina NovaSeq 6000 paired end sequencing; Raw reads: CoV_797_S68468	Austria	20200515	Illumina NovaSeq 6000	AMPLICON
SRX9142064	SRR12661204	Illumina NovaSeq 6000 paired end sequencing; ARTIC sequencing of SARS-CoV-2: SARS-CoV-2/human/USA/CA-CZB-2367/2020	USA	20200515	Illumina NovaSeq 6000	AMPLICON
SRX11668007	SRR15365425	Illumina NovaSeq 6000 paired end sequencing; Genomic sequencing of SARS-Cov-2: human nasopharyngeal swab	Canada	20200515	Illumina NovaSeq 6000	AMPLICON
SRX12460925	SRR16176260	Illumina NovaSeq 6000 paired end sequencing	Mexico	20200515	Illumina NovaSeq 6000	AMPLICON
SRX8677841	SRR12162197	NextSeq 500 paired end sequencing; Severe acute respiratory syndrome coronavirus 2	Australia	20200515	NextSeq 500	AMPLICON
DRX308147	DRR318799	Illumina MiSeq paired end sequencing of SAMD00402314	Bangladesh	20200516	Illumina MiSeq	AMPLICON
ERX4238368	ERR4285955	Illumina MiSeq sequencing; COG-UK/CVR3563/GLAS:200606_M02383_0074_000000000-J56BR	United Kingdom	20200516	Illumina MiSeq	AMPLICON
ERX5110229	ERR5320788	Illumina NovaSeq 6000 paired end sequencing; Raw reads: CoV_678_S68235	Austria	20200516	Illumina NovaSeq 6000	AMPLICON
ERX6370539	ERR6746481	NextSeq 550 paired end sequencing; Portugal_PT1631_2020	Portugal	20200516	NextSeq 550	AMPLICON
SRX15477153	SRR19422931	Illumina MiSeq paired end sequencing; SARS-CoV-2 Surveillance sequencing	USA	20200516	Illumina MiSeq	AMPLICON
SRX11667823	SRR15365609	Illumina NovaSeq 6000 paired end sequencing; Genomic sequencing of SARS-Cov-2: human nasopharyngeal swab	Canada	20200516	Illumina NovaSeq 6000	AMPLICON
SRX12460528	SRR16176062	Illumina NovaSeq 6000 paired end sequencing	Mexico	20200516	Illumina NovaSeq 6000	AMPLICON
SRX8462314	SRR11915977	NextSeq 550 paired end sequencing; Severe acute respiratory syndrome coronavirus 2	Australia	20200516	NextSeq 550	AMPLICON
SRX8633441	SRR12109463	Illumina MiSeq paired end sequencing; KRISP Severe acute respiratory syndrome coronavirus 2 (SARS-CoV-2) virus sequencing in South-Africa	South Africa	20200516	Illumina MiSeq	AMPLICON
DRX308149	DRR318801	Illumina MiSeq paired end sequencing of SAMD00402316	Bangladesh	20200517	Illumina MiSeq	AMPLICON
ERX4197378	ERR4238584	NextSeq 500 paired end sequencing; Large scale multiplexing of SARS-CoV-2 genomes using nanopore sequencing NORW-EC8A8 - Illumina	United Kingdom	20200517	NextSeq 500	AMPLICON
ERX5110260	ERR5320834	Illumina NovaSeq 6000 paired end sequencing; Raw reads: CoV_714_S68262	Austria	20200517	Illumina NovaSeq 6000	AMPLICON
ERX6336729	ERR6712134	NextSeq 550 paired end sequencing; Portugal_PT0772_2020	Portugal	20200517	NextSeq 550	AMPLICON
SRX12646037	SRR16368850	NextSeq 550 sequencing; PCR tiled amplicon WGS of SARS-CoV-2	USA	20200517	NextSeq 550	AMPLICON
SRX11667869	SRR15365563	Illumina NovaSeq 6000 paired end sequencing; Genomic sequencing of SARS-Cov-2: human nasopharyngeal swab	Canada	20200517	Illumina NovaSeq 6000	AMPLICON
SRX12460548	SRR16176042	Illumina NovaSeq 6000 paired end sequencing	Mexico	20200517	Illumina NovaSeq 6000	AMPLICON
SRX8462321	SRR11915970	NextSeq 500 paired end sequencing; Severe acute respiratory syndrome coronavirus 2	Australia	20200517	NextSeq 500	AMPLICON
ERX4380285	ERR4439782	Illumina MiSeq paired end sequencing; COG-UK/LIVE-A2F9A/LIVE:200716_M03772_0084_000000000-J33MD	United Kingdom	20200518	Illumina MiSeq	AMPLICON
ERX5111048	ERR5321722	Illumina NovaSeq 6000 paired end sequencing; Raw reads: CoV_767_S68369	Austria	20200518	Illumina NovaSeq 6000	AMPLICON
ERX6487361	ERR6863933	Illumina MiSeq paired end sequencing	Germany	20200518	Illumina MiSeq	AMPLICON
ERX7350860	ERR7783172	Illumina NovaSeq 6000 paired end sequencing; Raw reads: SARS-CoV-2/human/Norway/2621/2020/1	Norway	20200518	Illumina NovaSeq 6000	AMPLICON
SRX9288426	SRR12820751	Illumina MiSeq paired end sequencing; PCR Tiled Amplification of SARS-CoV-2	USA	20200518	Illumina MiSeq	AMPLICON
SRX11580518	SRR15275623	Illumina MiSeq paired end sequencing; Total cDNA sequencing of SARS-CoV-2 isolates	Australia	20200518	Illumina MiSeq	AMPLICON
SRX11667838	SRR15365594	Illumina NovaSeq 6000 paired end sequencing; Genomic sequencing of SARS-Cov-2: human nasopharyngeal swab	Canada	20200518	Illumina NovaSeq 6000	AMPLICON
SRX12460551	SRR16175927	Illumina NovaSeq 6000 paired end sequencing	Mexico	20200518	Illumina NovaSeq 6000	AMPLICON
SRX15625012	SRR19573030	Illumina MiSeq paired end sequencing; Illumina MiSeq amplicon sequencing from complete genome SARS-CoV-2	Brazil	20200518	Illumina MiSeq	AMPLICON
ERX4380998	ERR4440495	Illumina MiSeq paired end sequencing; COG-UK/LIVE-A2D90/LIVE:200716_M03772_0084_000000000-J33MD	United Kingdom	20200519	Illumina MiSeq	AMPLICON
SRX12646056	SRR16368831	NextSeq 550 sequencing; PCR tiled amplicon WGS of SARS-CoV-2	USA	20200519	NextSeq 550	AMPLICON
SRX11667846	SRR15365586	Illumina NovaSeq 6000 paired end sequencing; Genomic sequencing of SARS-CoV-2: human clinical sample	Canada	20200519	Illumina NovaSeq 6000	AMPLICON
SRX12460913	SRR16176272	Illumina NovaSeq 6000 paired end sequencing	Mexico	20200519	Illumina NovaSeq 6000	AMPLICON
SRX8462358	SRR11915933	NextSeq 550 paired end sequencing; Severe acute respiratory syndrome coronavirus 2	Australia	20200519	NextSeq 550	AMPLICON
ERX4378499	ERR4437996	Illumina NovaSeq 6000 paired end sequencing; COG-UK/BRIS-13118A/SANG:200601_A00948_0146_AHLW5WDRXX/2t41	United Kingdom	20200520	Illumina NovaSeq 6000	AMPLICON
ERX5111051	ERR5321725	Illumina NovaSeq 6000 paired end sequencing; Raw reads: CoV_777_S68374	Austria	20200520	Illumina NovaSeq 6000	AMPLICON
ERX7301369	ERR7732881	Illumina NovaSeq 6000 paired end sequencing; Raw reads: SARS-CoV-2/human/Norway/2622/2020/1	Norway	20200520	Illumina NovaSeq 6000	AMPLICON
SRX12645920	SRR16368398	NextSeq 550 sequencing; PCR tiled amplicon WGS of SARS-CoV-2	USA	20200520	NextSeq 550	AMPLICON
SRX8462328	SRR11915963	NextSeq 500 paired end sequencing; Severe acute respiratory syndrome coronavirus 2	Australia	20200520	NextSeq 500	AMPLICON
SRX11667901	SRR15365531	Illumina NovaSeq 6000 paired end sequencing; Genomic sequencing of SARS-Cov-2: human nasopharyngeal swab	Canada	20200520	Illumina NovaSeq 6000	AMPLICON
SRX12460893	SRR16176292	Illumina NovaSeq 6000 paired end sequencing	Mexico	20200520	Illumina NovaSeq 6000	AMPLICON
DRX276436	DRR286979	NextSeq 550 paired end sequencing of SAMD00280855	Japan	20200521	NextSeq 550	AMPLICON
DRX308151	DRR318803	Illumina MiSeq paired end sequencing of SAMD00402318	Bangladesh	20200521	Illumina MiSeq	AMPLICON
ERX4257514	ERR4308816	NextSeq 550 paired end sequencing; COG-UK/PHWC-15FCD0/PHW:200608_NB552169_0026_AH5MY7AFX2	United Kingdom	20200521	NextSeq 550	AMPLICON
ERX6348352	ERR6723758	NextSeq 550 paired end sequencing; Portugal_PT1031_2020	Portugal	20200521	NextSeq 550	AMPLICON
SRX9797399	SRR13373793	Illumina MiSeq paired end sequencing; PCR tiled amplicon WGS of SARS-CoV-2	USA	20200521	Illumina MiSeq	AMPLICON
SRX11667907	SRR15365525	Illumina NovaSeq 6000 paired end sequencing; Genomic sequencing of SARS-Cov-2: human nasopharyngeal swab	Canada	20200521	Illumina NovaSeq 6000	AMPLICON
SRX12460907	SRR16176278	Illumina NovaSeq 6000 paired end sequencing	Mexico	20200521	Illumina NovaSeq 6000	AMPLICON
SRX8677850	SRR12162188	NextSeq 550 paired end sequencing; Severe acute respiratory syndrome coronavirus 2	Australia	20200521	NextSeq 550	AMPLICON
SRX8633445	SRR12109459	Illumina MiSeq paired end sequencing; KRISP Severe acute respiratory syndrome coronavirus 2 (SARS-CoV-2) virus sequencing in South-Africa	South Africa	20200521	Illumina MiSeq	AMPLICON
SRX8862907	SRR12363619	Illumina iSeq 100 paired end sequencing; Amplicon seqencing of Severe acute respiratory syndrome coronavirus 63	Singapore	20200521	Illumina iSeq 100	AMPLICON
ERX4307618	ERR4363477	Illumina MiSeq paired end sequencing; COG-UK/CVR3680/GLAS:200606_M02383_0074_000000000-J56BR	United Kingdom	20200522	Illumina MiSeq	AMPLICON
ERX5111061	ERR5321735	Illumina NovaSeq 6000 paired end sequencing; Raw reads: CoV_793_S68480	Austria	20200522	Illumina NovaSeq 6000	AMPLICON
ERX8527180	ERR8983511	Illumina NovaSeq 6000 paired end sequencing; Raw reads: SARS-CoV-2/human/Norway/3620/2020/1	Norway	20200522	Illumina NovaSeq 6000	AMPLICON
SRX15988475	SRR19946001	Illumina MiSeq paired end sequencing; SARS-CoV-2 Surveillance sequencing	USA	20200522	Illumina MiSeq	AMPLICON
SRX11668030	SRR15365402	Illumina NovaSeq 6000 paired end sequencing; Genomic sequencing of SARS-Cov-2: human nasopharyngeal swab	Canada	20200522	Illumina NovaSeq 6000	AMPLICON
SRX12460917	SRR16176268	Illumina NovaSeq 6000 paired end sequencing	Mexico	20200522	Illumina NovaSeq 6000	AMPLICON
SRX8462383	SRR11915908	NextSeq 500 paired end sequencing; Severe acute respiratory syndrome coronavirus 2	Australia	20200522	NextSeq 500	AMPLICON
DRX308153	DRR318805	Illumina MiSeq paired end sequencing of SAMD00402320	Bangladesh	20200523	Illumina MiSeq	AMPLICON
ERX4254268	ERR4305572	NextSeq 550 paired end sequencing; COG-UK/PHWC-15FE25/PHW:200608_NB552169_0026_AH5MY7AFX2	United Kingdom	20200523	NextSeq 550	AMPLICON
ERX5110256	ERR5320830	Illumina NovaSeq 6000 paired end sequencing; Raw reads: CoV_708_S68264	Austria	20200523	Illumina NovaSeq 6000	AMPLICON
SRX9268226	SRR12799242	Illumina MiSeq paired end sequencing; PCR Tiled Amplification of SARS-CoV-2	USA	20200523	Illumina MiSeq	AMPLICON
SRX11663414	SRR15360816	Illumina NovaSeq 6000 paired end sequencing; Genomic sequencing of SARS-Cov-2: human nasopharyngeal swab	Canada	20200523	Illumina NovaSeq 6000	AMPLICON
SRX12461063	SRR16176720	Illumina NovaSeq 6000 paired end sequencing	Mexico	20200523	Illumina NovaSeq 6000	AMPLICON
SRX8462381	SRR11915910	NextSeq 500 paired end sequencing; Severe acute respiratory syndrome coronavirus 2	Australia	20200523	NextSeq 500	AMPLICON
ERX4556710	ERR4632218	Illumina NovaSeq 6000 paired end sequencing; COG-UK/ALDP-49EDDF/SANG:200703_A00968_0118_AHM2MJDRXX/1t86	United Kingdom	20200524	Illumina NovaSeq 6000	AMPLICON
ERX5110265	ERR5320839	Illumina NovaSeq 6000 paired end sequencing; Raw reads: CoV_727_S68314	Austria	20200524	Illumina NovaSeq 6000	AMPLICON
SRX8688155	SRR12173389	Illumina MiSeq paired end sequencing; PCR Tiled Amplification of SARS-CoV-2	USA	20200524	Illumina MiSeq	AMPLICON
SRX8677865	SRR12162173	NextSeq 500 paired end sequencing; Severe acute respiratory syndrome coronavirus 2	Australia	20200524	NextSeq 500	AMPLICON
SRX9937442	SRR13528991	Illumina HiSeq 2000 paired end sequencing; Genomic sequencing of SARS-Cov-2: nasopharyngeal swabs	Canada	20200524	Illumina HiSeq 2000	AMPLICON
SRX12461072	SRR16176711	Illumina NovaSeq 6000 paired end sequencing	Mexico	20200524	Illumina NovaSeq 6000	AMPLICON
ERX4362049	ERR4421423	NextSeq 550 paired end sequencing; COG-UK/PHWC-166CF4/PHW:200710_NB552169_0037_AH5VV5AFX2	United Kingdom	20200525	NextSeq 550	AMPLICON
ERX6367786	ERR6743728	Illumina MiSeq paired end sequencing; Portugal_PT1536_2020	Portugal	20200525	Illumina MiSeq	AMPLICON
ERX8730603	ERR9187820	Illumina MiSeq paired end sequencing; Raw reads: SARS-CoV-2/human/Norway/2660/2020/1	Norway	20200525	Illumina MiSeq	AMPLICON
SRX9935874	SRR13527356	NextSeq 550 paired end sequencing; artic sequencing of SARS-CoV-2: SARS-CoV-2/human/USA/CA-CZB-14128/2020	USA	20200525	NextSeq 550	AMPLICON
SRX11668049	SRR15365383	Illumina NovaSeq 6000 paired end sequencing; Genomic sequencing of SARS-Cov-2: human nasopharyngeal swab	Canada	20200525	Illumina NovaSeq 6000	AMPLICON
SRX12461076	SRR16176707	Illumina NovaSeq 6000 paired end sequencing	Mexico	20200525	Illumina NovaSeq 6000	AMPLICON
SRX8462385	SRR11915906	NextSeq 500 paired end sequencing; Severe acute respiratory syndrome coronavirus 2	Australia	20200525	NextSeq 500	AMPLICON
SRX8633461	SRR12109443	Illumina MiSeq paired end sequencing; KRISP Severe acute respiratory syndrome coronavirus 2 (SARS-CoV-2) virus sequencing in South-Africa	South Africa	20200525	Illumina MiSeq	AMPLICON
ERX4380901	ERR4440397	Illumina MiSeq paired end sequencing; COG-UK/LOND-124D503/LOND_UCLH:200714_M03972_0255_000000000-J3N7J	United Kingdom	20200526	Illumina MiSeq	AMPLICON
SRX12647398	SRR16369971	NextSeq 550 sequencing; PCR tiled amplicon WGS of SARS-CoV-2	USA	20200526	NextSeq 550	AMPLICON
SRX11663212	SRR15360529	Illumina NovaSeq 6000 paired end sequencing; Genomic sequencing of SARS-CoV-2: human clinical sample	Canada	20200526	Illumina NovaSeq 6000	AMPLICON
SRX14397144	SRR18255741	Illumina NovaSeq 6000 paired end sequencing	Mexico	20200526	Illumina NovaSeq 6000	AMPLICON
SRX8462401	SRR11915890	Illumina iSeq 100 paired end sequencing; Severe acute respiratory syndrome coronavirus 2	Australia	20200526	Illumina iSeq 100	AMPLICON
SRX9187362	SRR12708420	Illumina MiSeq paired end sequencing; Amplicon; ARTIC Protocol; SARS-CoV-2	Chile	20200526	Illumina MiSeq	AMPLICON
ERX4516918	ERR4581378	Illumina NovaSeq 6000 paired end sequencing; COG-UK/NIRE-106F75/SANG:200702_A00950_0159_AHLYYVDRXX/2t218	United Kingdom	20200527	Illumina NovaSeq 6000	AMPLICON
ERX8526196	ERR8982441	Illumina NovaSeq 6000 paired end sequencing; Raw reads: SARS-CoV-2/human/Norway/2666/2020/1	Norway	20200527	Illumina NovaSeq 6000	AMPLICON
SRX12647508	SRR16369861	NextSeq 550 sequencing; PCR tiled amplicon WGS of SARS-CoV-2	USA	20200527	NextSeq 550	AMPLICON
SRX10806426	SRR14455555	Illumina MiSeq paired end sequencing; K011662 - Sequencing of SARS-CoV-2 in Zimbabwe	Zimbabwe	20200527	Illumina MiSeq	AMPLICON
SRX18012268	SRR22031196	Illumina MiSeq paired end sequencing; Genomic sequencing of SARS-CoV-2: nasopharyngeal swab	Canada	20200527	Illumina MiSeq	AMPLICON
SRX12451985	SRR16167285	Illumina NovaSeq 6000 paired end sequencing	Mexico	20200527	Illumina NovaSeq 6000	AMPLICON
SRX8462393	SRR11915898	Illumina iSeq 100 paired end sequencing; Severe acute respiratory syndrome coronavirus 2	Australia	20200527	Illumina iSeq 100	AMPLICON
SRX9187361	SRR12708421	Illumina MiSeq paired end sequencing; Amplicon; ARTIC Protocol; SARS-CoV-2	Chile	20200527	Illumina MiSeq	AMPLICON
ERX4310207	ERR4366068	NextSeq 550 paired end sequencing; COG-UK/PHWC-168A8F/PHWC:200708_NB501042_0208_AH5N2FAFX2	United Kingdom	20200528	NextSeq 550	AMPLICON
ERX6367788	ERR6743730	Illumina MiSeq paired end sequencing; Portugal_PT1533_2020	Portugal	20200528	Illumina MiSeq	AMPLICON
SRX9142219	SRR12661049	Illumina NovaSeq 6000 paired end sequencing; ARTIC sequencing of SARS-CoV-2: SARS-CoV-2/human/USA/CA-CZB-2214/2020	USA	20200528	Illumina NovaSeq 6000	AMPLICON
SRX11663219	SRR15360522	Illumina NovaSeq 6000 paired end sequencing; Genomic sequencing of SARS-CoV-2: human clinical sample	Canada	20200528	Illumina NovaSeq 6000	AMPLICON
SRX12451986	SRR16167284	Illumina NovaSeq 6000 paired end sequencing	Mexico	20200528	Illumina NovaSeq 6000	AMPLICON
SRX8633473	SRR12109431	Illumina MiSeq paired end sequencing; KRISP Severe acute respiratory syndrome coronavirus 2 (SARS-CoV-2) virus sequencing in South-Africa	South Africa	20200528	Illumina MiSeq	AMPLICON
SRX8677883	SRR12162155	NextSeq 550 paired end sequencing; Severe acute respiratory syndrome coronavirus 2	Australia	20200528	NextSeq 550	AMPLICON
ERX5281236	ERR5500353	NextSeq 550 sequencing; COG-UK/PHWC-162469/PHWC:200612_NB552169_0028_AH5W7NAFX2	United Kingdom	20200529	NextSeq 550	AMPLICON
SRX8929003	SRR12433079	Illumina MiSeq paired end sequencing; VSP0187-2	USA	20200529	Illumina MiSeq	AMPLICON
SRX18012280	SRR22031184	Illumina MiSeq paired end sequencing; Genomic sequencing of SARS-CoV-2: nasopharyngeal swab	Canada	20200529	Illumina MiSeq	AMPLICON
SRX14397149	SRR18255736	Illumina NovaSeq 6000 paired end sequencing	Mexico	20200529	Illumina NovaSeq 6000	AMPLICON
SRX8633443	SRR12109461	Illumina MiSeq paired end sequencing; KRISP Severe acute respiratory syndrome coronavirus 2 (SARS-CoV-2) virus sequencing in South-Africa	South Africa	20200529	Illumina MiSeq	AMPLICON
SRX9020442	SRR12530407	NextSeq 550 paired end sequencing; Severe acute respiratory syndrome coronavirus 2	Australia	20200529	NextSeq 550	AMPLICON
ERX4809471	ERR5000185	NextSeq 550 paired end sequencing; Raw reads: Illumina_reads_NORW-ED1CA	United Kingdom	20200530	NextSeq 550	AMPLICON
SRX9316410	SRR12849207	Illumina MiSeq paired end sequencing; PCR Tiled Amplification of SARS-CoV-2	USA	20200530	Illumina MiSeq	AMPLICON
SRX14037664	SRR17878274	Illumina MiSeq paired end sequencing; Genomic sequencing of SARS-CoV-2: nasopharyngeal swab	Canada	20200530	Illumina MiSeq	AMPLICON
SRX14397155	SRR18255730	Illumina NovaSeq 6000 paired end sequencing	Mexico	20200530	Illumina NovaSeq 6000	AMPLICON
SRX8633447	SRR12109457	Illumina MiSeq paired end sequencing; KRISP Severe acute respiratory syndrome coronavirus 2 (SARS-CoV-2) virus sequencing in South-Africa	South Africa	20200530	Illumina MiSeq	AMPLICON
SRX8677886	SRR12162152	NextSeq 500 paired end sequencing; Severe acute respiratory syndrome coronavirus 2	Australia	20200530	NextSeq 500	AMPLICON
ERX4379897	ERR4439394	NextSeq 550 paired end sequencing; COG-UK/PHWC-169471/PHWC:200717_NB552169_0040_AH72GYAFX2	United Kingdom	20200531	NextSeq 550	AMPLICON
SRX11721598	SRR15420225	NextSeq 500 paired end sequencing; artic sequencing of SARS-CoV-2: SARS-CoV-2/human/USA/CA-CZB-9914/2020	USA	20200531	NextSeq 500	AMPLICON
SRX9937663	SRR13529437	Illumina HiSeq 2000 paired end sequencing; Genomic sequencing of SARS-Cov-2: nasopharyngeal swabs	Canada	20200531	Illumina HiSeq 2000	AMPLICON
SRX14986821	SRR18909122	Illumina MiSeq paired end sequencing; seq_Ba001-3789	Bangladesh	20200531	Illumina MiSeq	AMPLICON
SRX8633476	SRR12109428	Illumina MiSeq paired end sequencing; KRISP Severe acute respiratory syndrome coronavirus 2 (SARS-CoV-2) virus sequencing in South-Africa	South Africa	20200531	Illumina MiSeq	AMPLICON
SRX8677659	SRR12162379	NextSeq 500 paired end sequencing; Severe acute respiratory syndrome coronavirus 2	Australia	20200531	NextSeq 500	AMPLICON
SRX11979635	SRR15683534	Illumina MiSeq paired end sequencing; =B226&amp;&quot; - SARS-CoV-2 sequencing in South Africa&quot;	missing		Illumina MiSeq	AMPLICON
SRX18139443	SRR22160368	Illumina MiSeq paired end sequencing			Illumina MiSeq	AMPLICON
ERX4612433	ERR4691225	Illumina MiSeq paired end sequencing	Germany		Illumina MiSeq	AMPLICON
ERX4973563	ERR5168642	Illumina NovaSeq 6000 paired end sequencing; COG-UK/CAMB-7A256/SANG:200422_A00950_0134_AHLNF7DRXX/2t87	United Kingdom		Illumina NovaSeq 6000	AMPLICON
ERX5111031	ERR5321705	Illumina NovaSeq 6000 paired end sequencing; Raw reads: CoV_1096_S68988	Austria		Illumina NovaSeq 6000	AMPLICON
ERX5477663	ERR5769353	Illumina MiSeq sequencing	Ireland		Illumina MiSeq	AMPLICON
ERX5487335	ERR5780419	NextSeq 500 paired end sequencing; Raw reads: COVseq_CCI-95_80	Italy		NextSeq 500	AMPLICON
ERX8428218	ERR8765613	NextSeq 500 paired end sequencing	Greece		NextSeq 500	AMPLICON
ERX6981751	ERR7413247	NextSeq 500 paired end sequencing; Illumina NextSeq paired end sequencing; Illumina COVIDSeq Test	Estonia		NextSeq 500	AMPLICON
ERX7563339	ERR7997690	NextSeq 500 sequencing; Raw reads: Latvian_SARS-CoV-2_isolate_genetic_diversity_2462	Latvia		NextSeq 500	AMPLICON
ERX7002488	ERR7432783	Illumina NovaSeq 6000 paired end sequencing; Raw reads: HUS-41-80.1	Finland		Illumina NovaSeq 6000	AMPLICON
ERX9522483	ERR9981559	NextSeq 500 paired end sequencing	Brazil		NextSeq 500	AMPLICON
ERX9584425	ERR10044537	Illumina Genome Analyzer II paired end sequencing; Raw reads: SARS-CoV-2_CABANA_Argentina-140	Argentina		Illumina Genome Analyzer II	AMPLICON
SRX9626398	SRR13192192	Illumina MiSeq paired end sequencing; Amplicon sequencing of SARS-CoV-2 from hospitalized patients	USA		Illumina MiSeq	AMPLICON
SRX8838199	SRR12338349	Illumina MiSeq paired end sequencing; KPCOVID_0584 - KRISP Severe acute respiratory syndrome coronavirus 2 (SARS-CoV-2) virus sequencing in South-Africa	South Africa		Illumina MiSeq	AMPLICON
SRX13278272	SRR17090245	Illumina MiSeq paired end sequencing; =B9&amp;&quot; - Sequencing of SARS-CoV-2 in Mozambique&quot;	Mozambique		Illumina MiSeq	AMPLICON
SRX10637877	SRR14276655	Illumina MiSeq paired end sequencing; Bronchiole 1:1 Competition Input replicate 2	NA		Illumina MiSeq	AMPLICON
SRX10945002	SRR14598018	Illumina NovaSeq 6000 paired end sequencing; Research notes of the sequencing of SARS-CoV-2 using both the ARTIC minion and Illumina protocols	Japan		Illumina NovaSeq 6000	AMPLICON
SRX11035274	SRR14697134	Illumina MiSeq paired end sequencing; K013572 - SARS-CoV-2 sequencing in Angola	Angola		Illumina MiSeq	AMPLICON
SRX11202967	SRR14885856	Illumina NovaSeq 6000 paired end sequencing; amplicon sequencing of SARS-CoV-2: sublibary 5 replicate 2 sorted population 1	not collected		Illumina NovaSeq 6000	AMPLICON
SRX11638517	SRR15334365	Illumina MiSeq paired end sequencing; HiSpike sequencing of SARS-COV2 from Israel: S-0144	Israel		Illumina MiSeq	AMPLICON
SRX9606910	SRR13168489	NextSeq 550 paired end sequencing; amplicon-based library of SARS-CoV-2 synthetic genome spiked in human reference RNA	not applicable		NextSeq 550	AMPLICON
SRX13203293	SRR17013196	Illumina MiSeq paired end sequencing; =B42&amp;&quot; - Sequencing of SARS-CoV-2 in Seychelles&quot;	Seychelles		Illumina MiSeq	AMPLICON
SRX13203471	SRR17013332	Illumina MiSeq paired end sequencing; =B48&amp;&quot; - Sequencing of SARS-CoV-2 in Botswana&quot;	Botswana		Illumina MiSeq	AMPLICON
SRX13231248	SRR17041407	Illumina MiSeq paired end sequencing; =B10&amp;&quot; - Sequencing of SARS-CoV-2 in Mozambique&quot;	Zimbabwe		Illumina MiSeq	AMPLICON
SRX9361320	SRR12896135	NextSeq 500 paired end sequencing; Severe acute respiratory syndrome coronavirus 2	Australia		NextSeq 500	AMPLICON
